# Supplementary material for: Crystal structure of the α-racemate of methohexital
Source: Acta Crystallogr E Crystallogr Commun. 2015 Jan 24;71(Pt 2):206–9. doi: 10.1107/S205698901500105X (PMC4384543; doi:10.1107/S205698901500105X)
Supplement: Supplementary file 1 [file e-71-00206-sup1.cif]

##############################################################################
#                                                                            #
# This CIF contains the data in a paper accepted for publication in          #
# Acta Crystallographica Section E. It conforms to the requirements of       #
# Notes for Authors for Acta Crystallographica Section E, and has been       #
# peer reviewed under the auspices of the IUCr Commission on Journals.       #
#                                                                            #
# Full details of the Crystallographic Information File format               #
# are given in the paper "The Crystallographic Information File (CIF):       #
# a New Standard Archive File for Crystallography" by S. R. Hall, F. H.      #
# Allen and I. D. Brown [Acta Cryst. (1991), A47, 655-685].                  #
#                                                                            #
# The current version of the core CIF dictionary is obtainable from          #
# ftp://ftp.iucr.org/pub/cif_core.dic.                                       #
#                                                                            #
# Software is freely available for graphical display of the structure(s)     #
# in this CIF. For information consult the CIF software page                 #
# http://www.iucr.org/resources/cif/software.                                #
#                                                                            #
# This file may be used for bona fide research purposes within the           #
# scientific community so long as proper attribution is given to the journal # 
# article from which it was obtained.                                        #
#                                                                            #
##############################################################################
data_I
_audit_creation_method     SHELXL-2014/6
_journal_date_recd_electronic     2014-12-15
_journal_date_accepted     2015-01-18
_journal_name_full     'Acta Crystallographica, Section E'
_journal_year     2015
_journal_volume     71
_journal_issue      2
_journal_page_first     206
_journal_page_last     209
_journal_paper_category     GO
_journal_paper_doi     10.1107/S205698901500105X
_journal_coeditor_code     WM5105
_publ_contact_author_name     'Thomas Gelbrich'
_publ_contact_author_address
;
Institute of Pharmacy
University of Innsbruck
Innrain 52c
6020 Innsbruck
Austria
;
_publ_contact_author_email     'thomas.gelbrich@uibk.ac.at'
_publ_contact_author_fax     '00435125075306'
_publ_contact_author_phone     '004351250758652'
_publ_section_title
;
Crystal structure of the \a-racemate of methohexital
;
_publ_section_title_footnote     .
loop_
    _publ_author_name
    _publ_author_footnote
    _publ_author_address
    'Gelbrich, Thomas' .
;
Institute of Pharmacy
University of Innsbruck
Innrain 52c
6020 Innsbruck
Austria
;
    'Griesser, Ulrich J.' .
;
Institute of Pharmacy
University of Innsbruck
Innrain 52c
6020 Innsbruck
Austria
;
_publ_section_synopsis
;
N---H...O\\db C bonded molecules of the title compound are linked into a
inversion dimer with an <i>R</i>~2~^2^(8) motif.
;
_chemical_name_systematic
;\
5-Allyl-5-(hex-3-yn-2-yl)-1-methylpyrimidine-\
2,4,6(1<i>H</i>,3<i>H</i>,5<i>H</i>)-trione
;
_chemical_name_common
;
 Methohexital
;
_chemical_formula_moiety     'C14 H18 N2 O3'
_chemical_formula_sum     'C14 H18 N2 O3'
_chemical_formula_iupac     'C14 H18 N2 O3'
_chemical_formula_weight     262.30
_chemical_melting_point     ?
_shelx_space_group_comment
;
The symmetry employed for this shelxl refinement is uniquely defined
by the following loop, which should always be used as a source of
symmetry information in preference to the above space-group names.
They are only intended as comments.
;
_space_group_crystal_system     triclinic
_space_group_name_H-M_alt     'P -1'
_space_group_name_Hall     '-P 1'
loop_
    _space_group_symop_operation_xyz
    'x, y, z'
    '-x, -y, -z'
_cell_length_a     7.7502(6)
_cell_length_b     7.9792(5)
_cell_length_c     12.6881(10)
_cell_angle_alpha     93.713(6)
_cell_angle_beta     96.226(6)
_cell_angle_gamma     113.314(7)
_cell_volume     711.32(10)
_cell_formula_units_Z     2
_cell_measurement_reflns_used     1814
_cell_measurement_theta_min     4.4050
_cell_measurement_theta_max     28.8410
_cell_measurement_temperature     293(2)
_exptl_crystal_description     prism
_exptl_crystal_colour     colourless
_exptl_crystal_size_max     0.35
_exptl_crystal_size_mid     0.20
_exptl_crystal_size_min     0.20
_exptl_crystal_density_diffrn     1.225
_exptl_crystal_F_000     280
_exptl_absorpt_coefficient_mu     0.087
_exptl_absorpt_correction_type     multi-scan
_exptl_absorpt_process_details
;
(<i>CrysAlis PRO</i>; Agilent, 2012)
;
_shelx_estimated_absorpt_T_min     0.970
_shelx_estimated_absorpt_T_max     0.983
_exptl_absorpt_correction_T_min     0.88328
_exptl_absorpt_correction_T_max     1.00000
_diffrn_ambient_temperature     293(2)
_diffrn_radiation_type     'Mo K\a'
_diffrn_radiation_wavelength     0.71073
_diffrn_radiation_monochromator     'graphite'
_diffrn_measurement_device_type     'Agilent Xcalibur (Ruby, Gemini ultra)'
_diffrn_measurement_device     'four-circle diffractometer'
_diffrn_measurement_method     '\w scans'
_diffrn_detector_area_resol_mean     10.3575
_diffrn_reflns_number     6896
_diffrn_reflns_av_R_equivalents     0.0215
_diffrn_reflns_theta_min     2.799
_diffrn_reflns_theta_max     29.378
_diffrn_reflns_theta_full     25.000
_diffrn_measured_fraction_theta_max     0.861
_diffrn_measured_fraction_theta_full     0.999
_diffrn_reflns_limit_h_min     -9
_diffrn_reflns_limit_h_max     10
_diffrn_reflns_limit_k_min     -11
_diffrn_reflns_limit_k_max     9
_diffrn_reflns_limit_l_min     -16
_diffrn_reflns_limit_l_max     15
_refine_special_details
;
The C1 methyl group is disordered over two positions.
;
_reflns_number_total     3363
_reflns_number_gt     2462
_reflns_threshold_expression     'I>2\s(I)'
_refine_ls_structure_factor_coef     Fsqd
_refine_ls_matrix_type     full
_refine_ls_R_factor_all     0.0696
_refine_ls_R_factor_gt     0.0489
_refine_ls_wR_factor_gt     0.1215
_refine_ls_wR_factor_ref     0.1353
_refine_ls_goodness_of_fit_ref     1.046
_refine_ls_restrained_S_all     1.046
_refine_ls_number_reflns     3363
_refine_ls_number_parameters     180
_refine_ls_number_restraints     0
_refine_ls_hydrogen_treatment     mixed
_refine_ls_weighting_scheme     calc
_refine_ls_weighting_details
              'w=1/[\s^2^(Fo^2^)+(0.0572P)^2^+0.1234P] where P=(Fo^2^+2Fc^2^)/3'
_atom_sites_solution_hydrogens     mixed
_atom_sites_solution_primary     ?
_atom_sites_solution_secondary     ?
_refine_ls_shift/su_max     0.000
_refine_ls_shift/su_mean     0.000
_refine_diff_density_max     0.222
_refine_diff_density_min     -0.195
_refine_ls_extinction_method     none
_refine_ls_extinction_coef     .
loop_
    _atom_type_symbol
    _atom_type_description
    _atom_type_scat_dispersion_real
    _atom_type_scat_dispersion_imag
    _atom_type_scat_source
    'C' 'C' 0.0033 0.0016
                         'International Tables Vol C Tables 4.2.6.8 and 6.1.1.4'
    'H' 'H' 0.0000 0.0000
                         'International Tables Vol C Tables 4.2.6.8 and 6.1.1.4'
    'N' 'N' 0.0061 0.0033
                         'International Tables Vol C Tables 4.2.6.8 and 6.1.1.4'
    'O' 'O' 0.0106 0.0060
                         'International Tables Vol C Tables 4.2.6.8 and 6.1.1.4'
_computing_data_collection
;
CrysAlis PRO (Agilent, 2012)
;
_computing_cell_refinement
;
CrysAlis PRO (Agilent, 2012)
;
_computing_data_reduction
;
CrysAlis PRO (Agilent, 2012)
;
_computing_structure_solution
;
SHELXS97 (Sheldrick, 2008)
;
_computing_structure_refinement
;
SHELXL2014/6 (Sheldrick, 2015)
;
_computing_molecular_graphics
;
XP in SHELXTL (Sheldrick, 2008) and Mercury (Macrae <i>et al.</i>,
2006)
;
_computing_publication_material
;
publCIF (Westrip, 2010)
;
loop_
    _atom_site_type_symbol
    _atom_site_label
    _atom_site_fract_x
    _atom_site_fract_y
    _atom_site_fract_z
    _atom_site_U_iso_or_equiv
    _atom_site_adp_type
    _atom_site_calc_flag
    _atom_site_occupancy
    _atom_site_disorder_assembly
    _atom_site_disorder_group
    N N1 -0.00769(16) -0.12155(16) 0.75511(9) 0.0382(3) Uani d 1 . .
    N N3 0.15035(17) 0.08665(17) 0.63981(10) 0.0412(3) Uani d 1 . .
    H H3 0.145(2) 0.115(2) 0.5763(16) 0.055(5) Uiso d 1 . .
    O O2 -0.12784(15) -0.15309(16) 0.58085(9) 0.0582(4) Uani d 1 . .
    O O4 0.42793(15) 0.32706(15) 0.69135(9) 0.0546(3) Uani d 1 . .
    O O6 0.12730(17) -0.09825(17) 0.92461(9) 0.0589(3) Uani d 1 . .
    C C1 -0.1759(2) -0.2810(2) 0.77286(14) 0.0550(4) Uani d 1 . .
    H H1A -0.1624 -0.3036 0.8461 0.082 Uiso calc 0.43(2) . .
    H H1B -0.2871 -0.2566 0.7570 0.082 Uiso calc 0.43(2) . .
    H H1C -0.1881 -0.3870 0.7272 0.082 Uiso calc 0.43(2) . .
    H H1D -0.2627 -0.3279 0.7074 0.082 Uiso calc 0.57(2) . .
    H H1E -0.1380 -0.3749 0.7965 0.082 Uiso calc 0.57(2) . .
    H H1F -0.2370 -0.2445 0.8263 0.082 Uiso calc 0.57(2) . .
    C C2 -0.0015(2) -0.06791(19) 0.65385(11) 0.0393(3) Uani d 1 . .
    C C4 0.30668(19) 0.18923(19) 0.71322(11) 0.0376(3) Uani d 1 . .
    C C5 0.32002(19) 0.11774(19) 0.82021(11) 0.0368(3) Uani d 1 . .
    C C6 0.1393(2) -0.04093(19) 0.83867(11) 0.0383(3) Uani d 1 . .
    C C7 0.3687(2) 0.2764(2) 0.90965(12) 0.0460(4) Uani d 1 . .
    H H7A 0.3993 0.2375 0.9775 0.055 Uiso calc 1 . .
    H H7B 0.4802 0.3803 0.8970 0.055 Uiso calc 1 . .
    C C8 0.2092(2) 0.3359(2) 0.91640(13) 0.0527(4) Uani d 1 . .
    H H8 0.1068 0.2623 0.9479 0.063 Uiso calc 1 . .
    C C9 0.2045(3) 0.4828(3) 0.88144(18) 0.0759(6) Uani d 1 . .
    H H9A 0.3047 0.5594 0.8496 0.091 Uiso calc 1 . .
    H H9B 0.1010 0.5118 0.8882 0.091 Uiso calc 1 . .
    C C10 0.4766(2) 0.0383(2) 0.82568(12) 0.0463(4) Uani d 1 . .
    H H10 0.4680 -0.0253 0.8897 0.057(5) Uiso calc 1 . .
    C C11 0.4322(2) -0.1006(2) 0.73331(14) 0.0510(4) Uani d 1 . .
    C C12 0.3973(3) -0.2041(3) 0.65519(17) 0.0620(5) Uani d 1 . .
    C C13 0.3521(4) -0.3299(3) 0.55608(19) 0.0882(7) Uani d 1 . .
    H H13A 0.4699 -0.3204 0.5319 0.106 Uiso calc 1 . .
    H H13B 0.2858 -0.4551 0.5716 0.106 Uiso calc 1 . .
    C C14 0.2356(5) -0.2930(4) 0.4700(2) 0.1143(10) Uani d 1 . .
    H H14A 0.2091 -0.3809 0.4086 0.171 Uiso calc 1 . .
    H H14B 0.3027 -0.1714 0.4518 0.171 Uiso calc 1 . .
    H H14C 0.1185 -0.3025 0.4931 0.171 Uiso calc 1 . .
    C C15 0.6801(2) 0.1819(3) 0.83485(16) 0.0640(5) Uani d 1 . .
    H H15A 0.7656 0.1217 0.8353 0.096 Uiso calc 1 . .
    H H15B 0.7106 0.2628 0.8999 0.096 Uiso calc 1 . .
    H H15C 0.6922 0.2517 0.7751 0.096 Uiso calc 1 . .
loop_
    _atom_site_aniso_label
    _atom_site_aniso_U_11
    _atom_site_aniso_U_22
    _atom_site_aniso_U_33
    _atom_site_aniso_U_12
    _atom_site_aniso_U_13
    _atom_site_aniso_U_23
    N1 0.0343(6) 0.0402(6) 0.0336(6) 0.0085(5) 0.0022(5) 0.0091(5)
    N3 0.0409(7) 0.0458(7) 0.0270(6) 0.0083(5) -0.0027(5) 0.0108(5)
    O2 0.0463(6) 0.0661(7) 0.0372(6) -0.0001(5) -0.0087(5) 0.0094(5)
    O4 0.0494(6) 0.0501(6) 0.0469(7) 0.0019(5) 0.0011(5) 0.0168(5)
    O6 0.0592(7) 0.0696(8) 0.0345(6) 0.0109(6) 0.0028(5) 0.0210(5)
    C1 0.0428(8) 0.0541(9) 0.0541(10) 0.0037(7) 0.0054(7) 0.0182(8)
    C2 0.0366(7) 0.0430(8) 0.0328(8) 0.0117(6) -0.0010(6) 0.0069(6)
    C4 0.0357(7) 0.0389(7) 0.0326(7) 0.0100(6) 0.0014(6) 0.0072(6)
    C5 0.0351(7) 0.0424(7) 0.0276(7) 0.0115(6) -0.0017(5) 0.0054(5)
    C6 0.0396(7) 0.0429(8) 0.0302(7) 0.0143(6) 0.0026(6) 0.0081(6)
    C7 0.0433(8) 0.0508(9) 0.0329(8) 0.0110(7) -0.0046(6) -0.0011(6)
    C8 0.0504(9) 0.0550(10) 0.0433(9) 0.0138(8) 0.0031(7) -0.0034(7)
    C9 0.0711(13) 0.0635(12) 0.0904(16) 0.0273(10) 0.0032(11) 0.0041(11)
    C10 0.0434(8) 0.0571(9) 0.0387(8) 0.0215(7) -0.0007(6) 0.0112(7)
    C11 0.0491(9) 0.0562(10) 0.0533(10) 0.0268(8) 0.0064(8) 0.0122(8)
    C12 0.0633(11) 0.0639(11) 0.0663(12) 0.0352(9) 0.0044(9) 0.0051(9)
    C13 0.1023(18) 0.0897(16) 0.0816(16) 0.0565(14) -0.0012(14) -0.0187(13)
    C14 0.146(3) 0.130(2) 0.0667(16) 0.064(2) 0.0027(17) -0.0222(15)
    C15 0.0396(9) 0.0777(12) 0.0671(12) 0.0194(9) -0.0034(8) 0.0029(10)
_geom_special_details
;
All e.s.d.'s (except the e.s.d. in the dihedral angle between two l.s. planes)
are estimated using the full covariance matrix. The cell e.s.d.'s are taken
into account individually in the estimation of e.s.d.'s in distances, angles
and torsion angles; correlations between e.s.d.'s in cell parameters are only
used when they are defined by crystal symmetry. An approximate (isotropic)
treatment of cell e.s.d.'s is used for estimating e.s.d.'s involving l.s.
planes.
;
loop_
    _geom_bond_atom_site_label_1
    _geom_bond_atom_site_label_2
    _geom_bond_site_symmetry_2
    _geom_bond_distance
    _geom_bond_publ_flag
    N1 C2 . 1.3800(18) ?
    N1 C6 . 1.3804(17) ?
    N1 C1 . 1.4687(18) ?
    N3 C2 . 1.3648(18) ?
    N3 C4 . 1.3701(17) ?
    N3 H3 . 0.85(2) ?
    O2 C2 . 1.2140(16) ?
    O4 C4 . 1.2032(17) ?
    O6 C6 . 1.2083(17) ?
    C1 H1A . 0.9600 ?
    C1 H1B . 0.9600 ?
    C1 H1C . 0.9600 ?
    C1 H1D . 0.9600 ?
    C1 H1E . 0.9600 ?
    C1 H1F . 0.9600 ?
    C4 C5 . 1.5151(18) ?
    C5 C6 . 1.5248(19) ?
    C5 C7 . 1.541(2) ?
    C5 C10 . 1.574(2) ?
    C7 C8 . 1.498(2) ?
    C7 H7A . 0.9700 ?
    C7 H7B . 0.9700 ?
    C8 C9 . 1.292(3) ?
    C8 H8 . 0.9300 ?
    C9 H9A . 0.9300 ?
    C9 H9B . 0.9300 ?
    C10 C11 . 1.471(2) ?
    C10 C15 . 1.526(2) ?
    C10 H10 . 0.9800 ?
    C11 C12 . 1.182(2) ?
    C12 C13 . 1.474(3) ?
    C13 C14 . 1.460(3) ?
    C13 H13A . 0.9700 ?
    C13 H13B . 0.9700 ?
    C14 H14A . 0.9600 ?
    C14 H14B . 0.9600 ?
    C14 H14C . 0.9600 ?
    C15 H15A . 0.9600 ?
    C15 H15B . 0.9600 ?
    C15 H15C . 0.9600 ?
loop_
    _geom_angle_atom_site_label_1
    _geom_angle_atom_site_label_2
    _geom_angle_atom_site_label_3
    _geom_angle_site_symmetry_1
    _geom_angle_site_symmetry_3
    _geom_angle
    _geom_angle_publ_flag
    C2 N1 C6 . . 123.81(12) ?
    C2 N1 C1 . . 117.84(12) ?
    C6 N1 C1 . . 118.24(12) ?
    C2 N3 C4 . . 127.42(12) ?
    C2 N3 H3 . . 113.2(12) ?
    C4 N3 H3 . . 119.3(12) ?
    N1 C1 H1A . . 109.5 ?
    N1 C1 H1B . . 109.5 ?
    H1A C1 H1B . . 109.5 ?
    N1 C1 H1C . . 109.5 ?
    H1A C1 H1C . . 109.5 ?
    H1B C1 H1C . . 109.5 ?
    N1 C1 H1D . . 109.5 ?
    H1A C1 H1D . . 141.1 ?
    H1B C1 H1D . . 56.3 ?
    H1C C1 H1D . . 56.3 ?
    N1 C1 H1E . . 109.5 ?
    H1A C1 H1E . . 56.3 ?
    H1B C1 H1E . . 141.1 ?
    H1C C1 H1E . . 56.3 ?
    H1D C1 H1E . . 109.5 ?
    N1 C1 H1F . . 109.5 ?
    H1A C1 H1F . . 56.3 ?
    H1B C1 H1F . . 56.3 ?
    H1C C1 H1F . . 141.1 ?
    H1D C1 H1F . . 109.5 ?
    H1E C1 H1F . . 109.5 ?
    O2 C2 N3 . . 121.50(13) ?
    O2 C2 N1 . . 121.22(13) ?
    N3 C2 N1 . . 117.27(12) ?
    O4 C4 N3 . . 120.57(12) ?
    O4 C4 C5 . . 122.59(12) ?
    N3 C4 C5 . . 116.82(12) ?
    C4 C5 C6 . . 114.41(11) ?
    C4 C5 C7 . . 108.82(12) ?
    C6 C5 C7 . . 108.29(12) ?
    C4 C5 C10 . . 108.59(12) ?
    C6 C5 C10 . . 105.19(11) ?
    C7 C5 C10 . . 111.55(11) ?
    O6 C6 N1 . . 120.54(13) ?
    O6 C6 C5 . . 120.29(12) ?
    N1 C6 C5 . . 119.14(12) ?
    C8 C7 C5 . . 112.61(12) ?
    C8 C7 H7A . . 109.1 ?
    C5 C7 H7A . . 109.1 ?
    C8 C7 H7B . . 109.1 ?
    C5 C7 H7B . . 109.1 ?
    H7A C7 H7B . . 107.8 ?
    C9 C8 C7 . . 124.36(18) ?
    C9 C8 H8 . . 117.8 ?
    C7 C8 H8 . . 117.8 ?
    C8 C9 H9A . . 120.0 ?
    C8 C9 H9B . . 120.0 ?
    H9A C9 H9B . . 120.0 ?
    C11 C10 C15 . . 110.95(15) ?
    C11 C10 C5 . . 109.25(12) ?
    C15 C10 C5 . . 114.96(14) ?
    C11 C10 H10 . . 107.1 ?
    C15 C10 H10 . . 107.1 ?
    C5 C10 H10 . . 107.1 ?
    C12 C11 C10 . . 176.00(18) ?
    C11 C12 C13 . . 178.4(2) ?
    C14 C13 C12 . . 113.7(2) ?
    C14 C13 H13A . . 108.8 ?
    C12 C13 H13A . . 108.8 ?
    C14 C13 H13B . . 108.8 ?
    C12 C13 H13B . . 108.8 ?
    H13A C13 H13B . . 107.7 ?
    C13 C14 H14A . . 109.5 ?
    C13 C14 H14B . . 109.5 ?
    H14A C14 H14B . . 109.5 ?
    C13 C14 H14C . . 109.5 ?
    H14A C14 H14C . . 109.5 ?
    H14B C14 H14C . . 109.5 ?
    C10 C15 H15A . . 109.5 ?
    C10 C15 H15B . . 109.5 ?
    H15A C15 H15B . . 109.5 ?
    C10 C15 H15C . . 109.5 ?
    H15A C15 H15C . . 109.5 ?
    H15B C15 H15C . . 109.5 ?
loop_
    _geom_torsion_atom_site_label_1
    _geom_torsion_atom_site_label_2
    _geom_torsion_atom_site_label_3
    _geom_torsion_atom_site_label_4
    _geom_torsion_site_symmetry_1
    _geom_torsion_site_symmetry_2
    _geom_torsion_site_symmetry_3
    _geom_torsion_site_symmetry_4
    _geom_torsion
    _geom_torsion_publ_flag
    C10 C5 C7 C8 . . . . -171.51(13) ?
    C5 C7 C8 C9 . . . . -103.3(2) ?
loop_
    _geom_hbond_atom_site_label_D
    _geom_hbond_atom_site_label_H
    _geom_hbond_atom_site_label_A
    _geom_hbond_site_symmetry_A
    _geom_hbond_distance_DH
    _geom_hbond_distance_HA
    _geom_hbond_distance_DA
    _geom_hbond_angle_DHA
    N3 H3 O2 2_556 0.85(2) 2.03(2) 2.8826(17) 173.2(17)
_shelx_hkl_file
;
   0   0   2  140.93    1.68
   0   0   3   36.03    0.60
   0   0   3   36.67    0.61
   0   0   4   64.94    1.00
   0   0   4   65.21    1.01
   0   0   5   28.30    0.57
   0   0   5   27.69    0.61
   0   0   5   28.89    0.62
   0   0   6    6.21    0.29
   0   0   6    6.38    0.26
   0   0   7    1.72    0.17
   0   0   7    1.83    0.15
   0   0   8   16.43    0.56
   0   0   8   17.44    0.52
   0   0  -8   18.68    0.59
   0   0   9    0.65    0.12
   0   0  -9    0.72    0.13
   0   0  -9    0.66    0.12
   0   0   9    0.65    0.11
   0   0  10    2.74    0.22
   0   0  10    3.43    0.28
   0   0  11   14.17    0.61
   0   0  12   16.89    0.71
   0   0  13    0.55    0.17
   0   0  14    0.66    0.18
   0   0  15    3.06    0.35
   0  -1  15    0.41    0.15
   0  -1  14    0.80    0.19
   0  -1  13    1.36    0.22
   0  -1  12    7.17    0.46
   0  -1  11    0.36    0.12
   0  -1  11    0.33    0.08
   0   1 -10    0.04    0.05
   0  -1  10   -0.01    0.07
   0   1  -9    1.86    0.18
   0   1  -9    1.66    0.19
   0  -1   9    1.54    0.19
   0  -1   8    2.68    0.22
   0   1  -7    4.23    0.26
   0  -1   7   51.40    0.88
   0   1  -6   47.97    0.87
   0  -1   6   47.79    0.93
   0  -1   5  170.20    2.18
   0   1  -5  170.51    2.18
   0   1  -4   82.58    1.15
   0  -1   4   84.51    1.15
   0  -1   3    5.81    0.20
   0  -1   3    5.79    0.17
   0  -1   2  366.83    4.20
   0  -1   2  417.59    4.31
   0  -1   1    3.15    0.10
   0  -1   0  389.83    4.29
   0  -1  -1    3.02    0.11
   0   1   2    3.32    0.12
   0  -1  -2    3.23    0.12
   0   1   2    3.32    0.14
   0  -1  -2    3.22    0.12
   0   1   3   13.47    0.35
   0   1   3   13.27    0.33
   0  -1  -3   12.74    0.31
   0   1   3   12.75    0.31
   0   1   4    9.52    0.30
   0   1   4    9.76    0.30
   0   1   4    9.62    0.32
   0  -1  -4    9.80    0.31
   0  -1  -4    9.63    0.30
   0   1   5    0.74    0.10
   0   1   5    0.68    0.10
   0   1   5    0.73    0.09
   0  -1  -5    0.61    0.09
   0   1   6    1.24    0.13
   0   1   6    1.34    0.13
   0   1   7    6.87    0.32
   0   1   7    7.05    0.31
   0   1   8    0.12    0.06
   0   1   8    0.22    0.08
   0   1   9   36.43    0.92
   0   1   9   36.44    0.87
   0   1  10   49.88    1.17
   0   1  10   49.84    1.10
   0   1  11   28.55    0.90
   0   1  12    9.50    0.52
   0   1  13    0.34    0.14
   0   1  14    3.27    0.34
   0   1  15    0.63    0.18
   0  -2  15    1.00    0.21
   0  -2  14    0.37    0.16
   0  -2  13    0.31    0.14
   0  -2  12    1.24    0.20
   0  -2  11    2.19    0.25
   0  -2  10    0.78    0.15
   0   2 -10    0.97    0.13
   0   2  -9   17.06    0.62
   0  -2   9   16.98    0.62
   0   2  -9   17.13    0.54
   0   2  -8    0.17    0.06
   0  -2   8    0.27    0.09
   0   2  -7   28.32    0.63
   0   2  -6    0.54    0.09
   0   2  -6    1.46    0.12
   0   2  -5  115.43    1.68
   0  -2   5  114.47    1.65
   0   2  -5  115.84    1.51
   0  -2   4   21.60    0.49
   0   2  -4   21.52    0.39
   0   2  -4   21.54    0.50
   0  -2   3    3.42    0.16
   0   2  -3    3.49    0.10
   0   2  -3    3.24    0.16
   0  -2   2    8.03    0.23
   0   2  -2    7.81    0.24
   0   2  -1  164.94    1.97
   0  -2   1  163.73    1.98
   0  -2   1  162.38    2.04
   0  -2   0   57.15    0.87
   0  -2   0   56.65    0.76
   0  -2   0   57.08    0.81
   0  -2   0   57.17    0.74
   0  -2  -1    1.10    0.07
   0  -2  -1    1.14    0.08
   0   2   1    1.21    0.07
   0  -2  -1    1.07    0.09
   0  -2  -2    0.19    0.03
   0   2   2    0.19    0.05
   0  -2  -2    0.18    0.04
   0  -2  -2    0.15    0.04
   0   2   2    0.24    0.04
   0   2   3   48.50    0.85
   0  -2  -3   48.80    0.85
   0  -2  -3   47.57    0.79
   0   2   3   49.07    0.76
   0  -2  -3   49.73    0.77
   0  -2  -4  243.35    3.09
   0   2   4  248.53    2.98
   0  -2  -4  247.89    2.98
   0  -2  -4  245.45    2.96
   0   2   5    8.38    0.30
   0  -2  -5    7.85    0.28
   0  -2  -5    8.13    0.30
   0  -2  -5    8.44    0.34
   0   2   6   28.59    0.67
   0  -2  -6   28.52    0.61
   0  -2  -6   28.89    0.72
   0   2   7   17.77    0.54
   0  -2  -7   18.15    0.58
   0   2   7   18.87    0.57
   0   2   8   15.49    0.54
   0   2   8   14.98    0.53
   0   2   9   -0.06    0.06
   0   2   9    0.22    0.09
   0   2  10    9.65    0.47
   0   2  11    6.63    0.41
   0   2  12    3.39    0.31
   0   2  13    5.57    0.42
   0   2  14    0.23    0.11
   0   2  15    0.63    0.19
   0  -3  15    0.30    0.15
   0   3 -15    0.29    0.10
   0  -3  14    0.49    0.17
   0   3 -14    0.27    0.09
   0  -3  13    9.33    0.57
   0   3 -13    8.99    0.46
   0   3 -12    1.46    0.18
   0  -3  12    1.60    0.23
   0  -3  11    2.15    0.24
   0   3 -11    2.48    0.21
   0   3 -11    2.41    0.22
   0   3 -10    0.15    0.06
   0  -3  10    0.11    0.07
   0   3  -9    0.23    0.10
   0  -3   9    0.03    0.08
   0   3  -8    3.89    0.27
   0   3  -8    3.71    0.20
   0   3  -7   18.28    0.56
   0   3  -7   19.34    0.46
   0   3  -6    0.82    0.12
   0  -3   6    0.81    0.11
   0   3  -6    0.80    0.07
   0   3  -6   -0.01    0.04
   0   3  -5   12.68    0.42
   0   3  -5   11.78    0.41
   0  -3   5   12.23    0.39
   0   3  -5   12.31    0.27
   0  -3   4   37.19    0.72
   0   3  -4   37.08    0.75
   0   3  -3    2.82    0.17
   0  -3   3    3.06    0.17
   0  -3   2   21.69    0.47
   0  -3   1   18.04    0.29
   0  -3   1   18.33    0.47
   0   3  -1   18.72    0.42
   0  -3   0    0.44    0.07
   0  -3   0    0.50    0.08
   0  -3   0    0.45    0.05
   0  -3   0    0.49    0.05
   0  -3  -1    8.27    0.22
   0  -3  -1    8.04    0.25
   0   3   1    8.57    0.23
   0  -3  -1    8.42    0.29
   0  -3  -1    8.41    0.30
   0  -3  -2    0.09    0.05
   0   3   2    0.02    0.03
   0  -3  -2    0.10    0.05
   0   3   2    0.04    0.04
   0  -3  -2    0.04    0.02
   0  -3  -3    5.05    0.23
   0   3   3    5.32    0.21
   0   3   3    5.13    0.25
   0  -3  -3    4.92    0.20
   0  -3  -3    5.14    0.25
   0  -3  -4   15.38    0.40
   0  -3  -4   15.42    0.48
   0  -3  -4   15.18    0.43
   0   3   4   14.92    0.40
   0  -3  -4   14.41    0.48
   0  -3  -5   72.33    1.29
   0  -3  -5   67.51    1.28
   0  -3  -5   71.07    1.15
   0  -3  -5   69.69    1.16
   0   3   5   70.31    1.15
   0  -3  -6   25.95    0.61
   0   3   6   25.32    0.63
   0  -3  -6   25.72    0.74
   0  -3  -6   24.86    0.71
   0  -3  -6   25.23    0.63
   0  -3  -7    0.27    0.07
   0   3   7    0.21    0.07
   0  -3  -7    0.06    0.06
   0  -3  -7    0.21    0.09
   0  -3  -8    3.20    0.21
   0   3   8    3.25    0.24
   0  -3  -8    3.26    0.27
   0  -3  -9    1.75    0.21
   0   3   9    1.59    0.18
   0  -3  -9    1.56    0.16
   0  -3 -10    1.11    0.14
   0   3  10    1.10    0.17
   0   3  11    2.67    0.27
   0   3  12    0.31    0.12
   0   3  13    0.91    0.17
   0   3  14    0.26    0.11
   0   3  15    1.22    0.23
   0  -4  15    0.29    0.16
   0   4 -15    0.50    0.15
   0   4 -14    0.05    0.06
   0  -4  14    0.38    0.16
   0  -4  13    0.11    0.09
   0   4 -13    0.01    0.06
   0   4 -12    3.30    0.29
   0  -4  12    3.64    0.34
   0   4 -11    2.41    0.24
   0  -4  11    2.40    0.27
   0   4 -11    2.66    0.20
   0   4 -10    0.00    0.06
   0  -4  10    0.05    0.06
   0   4  -9    8.14    0.30
   0   4  -9    7.66    0.40
   0   4  -8    6.11    0.36
   0   4  -8    6.65    0.37
   0   4  -8    6.41    0.24
   0   4  -7    0.60    0.06
   0  -4   7    0.61    0.11
   0   4  -7    0.64    0.12
   0   4  -7    0.50    0.11
   0  -4   6    6.17    0.31
   0   4  -6    5.88    0.33
   0   4  -5    1.25    0.13
   0   4  -5    1.66    0.18
   0  -4   5    1.78    0.16
   0  -4   4    5.03    0.25
   0  -4   3   34.13    0.70
   0  -4   2   27.47    0.61
   0   4  -2   29.24    0.62
   0  -4   1   11.73    0.24
   0  -4   1   12.09    0.42
   0  -4   1   12.06    0.33
   0  -4   0   25.61    0.48
   0  -4   0   23.88    0.36
   0  -4   0   25.49    0.49
   0  -4   0   25.19    0.58
   0  -4   0   27.26    0.66
   0  -4  -1    4.23    0.22
   0  -4  -1    4.28    0.20
   0  -4  -1    4.53    0.25
   0  -4  -1    4.49    0.18
   0  -4  -2    2.46    0.16
   0  -4  -2    2.63    0.19
   0   4   2    2.33    0.14
   0  -4  -2    2.53    0.13
   0  -4  -3    0.66    0.10
   0  -4  -3    0.75    0.11
   0  -4  -3    0.70    0.08
   0   4   3    0.62    0.08
   0  -4  -4    0.03    0.03
   0  -4  -4    0.06    0.07
   0   4   4   -0.01    0.04
   0  -4  -4    0.03    0.05
   0  -4  -4   -0.04    0.05
   0  -4  -5    4.35    0.26
   0  -4  -5    4.43    0.23
   0   4   5    4.36    0.24
   0  -4  -5    4.42    0.30
   0  -4  -5    4.07    0.28
   0   4   6   10.12    0.39
   0  -4  -6    9.86    0.40
   0  -4  -6   10.48    0.47
   0  -4  -6   10.26    0.47
   0  -4  -6    9.78    0.38
   0  -4  -7    0.03    0.07
   0   4   7   -0.02    0.06
   0  -4  -7    0.03    0.05
   0  -4  -8    0.64    0.11
   0   4   8    0.67    0.12
   0  -4  -8    0.56    0.14
   0  -4  -9    0.16    0.06
   0  -4  -9    0.16    0.09
   0   4   9    0.18    0.07
   0  -4 -10    0.14    0.10
   0   4  10    0.18    0.09
   0   4  11   -0.08    0.08
   0   4  12    0.67    0.15
   0   4  13    1.33    0.22
   0   4  14   -0.02    0.09
   0   4  15   -0.07    0.10
   0   5 -15    0.22    0.11
   0  -5  14    0.51    0.16
   0   5 -14    0.40    0.13
   0   5 -13    0.83    0.17
   0  -5  13    0.82    0.18
   0  -5  12    3.06    0.32
   0   5 -12    3.25    0.32
   0  -5  11    0.86    0.17
   0   5 -11    0.39    0.11
   0   5 -10   -0.01    0.07
   0  -5  10    0.03    0.08
   0   5  -9    2.35    0.25
   0   5  -8    0.32    0.10
   0  -5   8    0.18    0.08
   0   5  -8    0.16    0.10
   0   5  -7   31.09    0.85
   0  -5   7   32.01    0.81
   0   5  -7   30.53    0.90
   0   5  -6    6.10    0.37
   0  -5   6    5.98    0.31
   0  -5   5    0.60    0.10
   0   5  -5    1.00    0.16
   0  -5   4    4.64    0.26
   0   5  -4    4.67    0.32
   0   5  -3    6.62    0.37
   0   5  -3    6.33    0.29
   0  -5   3    6.24    0.29
   0   5  -2    2.85    0.19
   0  -5   2    2.88    0.19
   0   5  -2    2.77    0.24
   0  -5   1    0.46    0.05
   0  -5   1    0.56    0.10
   0   5  -1    0.49    0.11
   0  -5   1    0.56    0.07
   0  -5   0   48.41    0.80
   0  -5   0   51.25    1.07
   0  -5   0   48.62    0.81
   0   5   0   47.86    1.09
   0  -5  -1    4.80    0.27
   0   5   1    5.09    0.32
   0  -5  -1    5.45    0.31
   0  -5  -1    4.98    0.20
   0  -5  -1    4.96    0.23
   0  -5  -2    0.19    0.05
   0   5   2    0.26    0.08
   0  -5  -2    0.28    0.07
   0  -5  -2    0.23    0.07
   0  -5  -2    0.27    0.05
   0   5   3    2.68    0.17
   0  -5  -3    2.59    0.20
   0  -5  -3    2.97    0.23
   0  -5  -3    2.73    0.16
   0   5   3    2.35    0.22
   0  -5  -4    4.51    0.28
   0  -5  -4    3.88    0.20
   0   5   4    4.05    0.23
   0  -5  -4    4.25    0.28
   0  -5  -4    3.79    0.30
   0  -5  -5   12.54    0.41
   0  -5  -5   11.06    0.53
   0  -5  -5   13.01    0.52
   0   5   5   12.26    0.43
   0  -5  -5   12.70    0.49
   0  -5  -6    4.68    0.30
   0  -5  -6    4.83    0.26
   0   5   6    4.42    0.27
   0  -5  -6    4.39    0.34
   0  -5  -7    0.48    0.11
   0  -5  -7    0.42    0.14
   0   5   7    0.28    0.08
   0   5   8    0.23    0.08
   0  -5  -8    0.19    0.07
   0  -5  -8    0.11    0.08
   0   5   9    0.48    0.12
   0  -5  -9    0.73    0.16
   0   5  10    0.79    0.15
   0  -5 -10    1.06    0.22
   0  -5 -11    0.88    0.19
   0   5  11    0.78    0.16
   0   5  12    0.23    0.12
   0   5  13    0.09    0.09
   0   6 -15    0.08    0.12
   0  -6  14    0.24    0.13
   0   6 -14    0.70    0.17
   0   6 -13    0.34    0.12
   0  -6  13    0.33    0.14
   0  -6  12    0.21    0.13
   0   6 -12    0.16    0.11
   0   6 -11    1.52    0.23
   0  -6  11    1.33    0.21
   0  -6  10    2.44    0.27
   0   6 -10    2.56    0.29
   0   6  -9    0.00    0.09
   0  -6   8    6.34    0.37
   0   6  -8    6.61    0.45
   0   6  -7   30.18    0.98
   0  -6   7   31.05    0.82
   0  -6   6    0.00    0.05
   0   6  -6    0.03    0.08
   0  -6   5   20.12    0.61
   0   6  -5   21.07    0.77
   0   6  -5   20.09    0.62
   0   6  -4    0.23    0.10
   0  -6   4    0.36    0.09
   0   6  -3    2.20    0.24
   0  -6   3    1.92    0.17
   0  -6   2   -0.01    0.04
   0   6  -2    0.12    0.08
   0  -6   2    0.18    0.06
   0  -6   1    1.67    0.17
   0  -6   1    1.54    0.13
   0  -6   1    1.45    0.09
   0   6  -1    1.53    0.20
   0   6   0    0.30    0.11
   0  -6   0    0.18    0.05
   0  -6   0    0.22    0.05
   0   6   1   -0.02    0.07
   0  -6  -1    0.07    0.06
   0  -6  -1    0.03    0.02
   0  -6  -1    0.11    0.05
   0  -6  -1   -0.05    0.03
   0   6   2    0.00    0.08
   0  -6  -2    0.00    0.05
   0  -6  -2   -0.02    0.05
   0  -6  -2    0.06    0.04
   0  -6  -3    9.06    0.31
   0   6   3    8.81    0.48
   0  -6  -3    8.65    0.42
   0  -6  -3    8.82    0.39
   0  -6  -4    0.06    0.07
   0  -6  -4    0.11    0.03
   0  -6  -4    0.10    0.08
   0  -6  -4    0.12    0.08
   0  -6  -5    3.29    0.31
   0  -6  -5    3.89    0.22
   0   6   5    3.24    0.22
   0   6   6    0.15    0.06
   0  -6  -6    0.06    0.07
   0  -6  -7    0.53    0.14
   0   6   7    0.71    0.12
   0  -6  -8    0.16    0.11
   0   6   8    0.10    0.07
   0  -6  -9    0.12    0.10
   0   6   9   -0.05    0.08
   0   6  10    1.60    0.21
   0  -6 -10    1.62    0.26
   0  -6 -11    0.48    0.17
   0  -7  13    0.19    0.13
   0   7 -12    1.99    0.29
   0  -7  12    1.66    0.26
   0  -7  11    1.31    0.22
   0   7 -11    1.73    0.27
   0  -7  10    0.89    0.17
   0   7 -10    0.80    0.19
   0   7  -9    1.12    0.21
   0   7  -8    0.00    0.08
   0  -7   8    0.05    0.05
   0   7  -7    1.34    0.21
   0  -7   7    1.36    0.17
   0  -7   6    0.23    0.08
   0   7  -6    0.24    0.12
   0   7  -5    0.18    0.09
   0   7  -5    0.02    0.05
   0  -7   5    0.20    0.06
   0  -7   4    0.26    0.07
   0   7  -4    0.26    0.11
   0  -7   4    0.21    0.08
   0  -7   3    0.04    0.04
   0  -7   3    0.08    0.06
   0  -7   2    0.05    0.04
   0   7  -2    0.08    0.08
   0  -7   2    0.24    0.07
   0  -7   1    2.00    0.19
   0  -7   1    1.68    0.14
   0   7  -1    1.77    0.24
   0  -7   0    0.67    0.08
   0   7   0    0.63    0.16
   0  -7   0    0.80    0.09
   0   7   1    3.04    0.31
   0  -7  -1    3.28    0.20
   0  -7  -2    0.82    0.11
   0   7   2    0.91    0.18
   0  -7  -2    0.67    0.13
   0  -7  -3    8.17    0.43
   0   7   3    8.51    0.52
   0  -7  -4    8.51    0.46
   0  -7  -4    8.34    0.52
   0  -7  -5    4.30    0.39
   0  -7  -5    4.11    0.34
   0  -7  -6    4.02    0.38
   0  -7  -6    3.91    0.34
   0  -7  -7   -0.02    0.10
   0  -7  -8   -0.05    0.11
   0  -7  -9    0.22    0.12
   0  -8  11   -0.09    0.08
   0  -8  10    0.59    0.15
   0   8  -9    0.34    0.16
   0  -8   9    0.03    0.07
   0   8  -8    0.76    0.20
   0   8  -7    0.03    0.12
   0  -8   6    1.46    0.17
   0   8  -6    1.48    0.24
   0  -8   5    0.05    0.05
   0   8  -5    0.12    0.13
   0  -8   4    0.20    0.07
   0   8  -4    0.09    0.10
   0  -8   3    1.37    0.16
   0   8  -3    1.37    0.24
   0  -8   2   -0.02    0.06
   0   8  -2   -0.01    0.11
   0   8  -1    2.06    0.28
   0  -8   1    1.85    0.20
   0   8   0    0.66    0.17
   0  -8   0    0.64    0.14
   0   8   1   -0.20    0.12
   0   8   2    0.18    0.14
   0   8   3    0.87    0.20
   0  -8  -3    1.12    0.18
   0  -8  -4    0.74    0.18
   0  -8  -4    0.64    0.14
   0  -8  -5    0.84    0.16
   0  -8  -5    1.26    0.23
   0  -8  -6    1.08    0.20
   0  -8  -6    0.85    0.21
   0  -8  -7   -0.18    0.12
   0   9  -4    0.24    0.14
   0   9  -3    0.10    0.10
   0   9  -2    0.62    0.18
   0   9  -1    0.18    0.14
   0   9   0    0.14    0.12
   0   9   1   -0.09    0.09
   0   9   2    0.08    0.10
   1  -9  -5   -0.01    0.07
   1  -9  -4    0.69    0.17
   1  -9  -3    0.27    0.11
   1  -9  -2    0.56    0.17
   1  -9  -1    0.09    0.09
  -1   9   1    0.16    0.11
  -1   9   0    0.33    0.12
   1  -9   0    0.23    0.09
   1  -9   1    4.00    0.33
  -1   9  -1    4.88    0.46
  -1   9  -2    0.82    0.20
   1  -9   2    0.50    0.12
   1  -9   3    1.02    0.17
  -1   9  -3    1.23    0.25
   1  -9   4    0.64    0.14
  -1   9  -4    0.71    0.19
  -1   9  -5    0.20    0.12
  -1   9  -6    0.08    0.10
  -1   9  -7    0.18    0.12
   1  -8  -9    0.08    0.09
   1  -8  -8    0.02    0.09
   1  -8  -7    0.54    0.18
   1  -8  -7    0.07    0.08
   1  -8  -6    2.83    0.34
   1  -8  -6    2.07    0.27
   1  -8  -5    0.33    0.15
   1  -8  -5    0.04    0.08
   1  -8  -4    5.82    0.46
   1  -8  -4    5.01    0.39
   1  -8  -3    0.15    0.10
   1  -8  -3   -0.03    0.12
  -1   8   2    1.87    0.27
  -1   8   1    1.26    0.22
  -1   8   0    0.29    0.13
   1  -8   0    0.08    0.07
  -1   8  -1    0.22    0.12
   1  -8   1    0.18    0.08
   1  -8   2    0.68    0.13
  -1   8  -2    0.85    0.19
  -1   8  -3    0.64    0.17
   1  -8   3    0.40    0.10
   1  -8   4    0.11    0.07
  -1   8  -4   -0.01    0.07
  -1   8  -5    0.38    0.13
   1  -8   5    0.88    0.16
   1  -8   6    1.62    0.21
  -1   8  -6    2.13    0.29
   1  -8   7   -0.09    0.09
  -1   8  -7   -0.09    0.11
  -1   8  -8    0.06    0.10
   1  -8   8    0.02    0.07
   1  -8   9    0.85    0.17
  -1   8  -9    1.19    0.23
  -1   8 -10    0.02    0.11
   1  -8  10    0.00    0.07
  -1   8 -11    2.89    0.36
   1  -8  12    1.31    0.24
   1  -7 -10    1.07    0.24
   1  -7  -9    0.42    0.14
  -1   7   9    0.23    0.10
  -1   7   8    1.29    0.18
   1  -7  -8    1.14    0.22
   1  -7  -7    0.08    0.11
  -1   7   7    0.06    0.05
   1  -7  -6    2.67    0.30
  -1   7   6    2.88    0.26
   1  -7  -6    2.52    0.27
   1  -7  -5    0.01    0.07
  -1   7   5    0.06    0.06
   1  -7  -5    0.09    0.09
   1  -7  -4    4.16    0.36
   1  -7  -4    3.68    0.31
   1  -7  -3    3.66    0.30
   1  -7  -3    4.19    0.35
   1  -7  -3    4.30    0.25
   1  -7  -3    4.11    0.27
   1  -7  -2    0.43    0.08
   1  -7  -2    0.30    0.08
  -1   7   2    0.30    0.13
   1  -7  -2    0.47    0.08
   1  -7  -1    0.03    0.05
   1  -7  -1    0.02    0.03
   1  -7   0    0.04    0.04
  -1   7   0    0.01    0.08
   1  -7   0    0.04    0.05
   1  -7   1    0.91    0.13
   1  -7   1    0.92    0.08
  -1   7  -1    0.94    0.18
   1  -7   1    0.72    0.13
   1  -7   2    0.27    0.08
  -1   7  -2    0.38    0.12
   1  -7   2    0.17    0.06
   1  -7   3   -0.10    0.08
  -1   7  -3   -0.13    0.08
   1  -7   3   -0.16    0.07
  -1   7  -3   -0.11    0.07
  -1   7  -4    3.59    0.29
  -1   7  -4    4.23    0.36
   1  -7   4    3.66    0.28
   1  -7   5   11.80    0.52
  -1   7  -5   12.14    0.62
   1  -7   6   12.36    0.54
  -1   7  -6   12.39    0.63
  -1   7  -7   11.04    0.60
   1  -7   7   10.63    0.52
   1  -7   8    2.94    0.28
  -1   7  -8    3.14    0.32
  -1   7  -9    0.27    0.12
   1  -7   9    0.54    0.12
  -1   7 -10    0.44    0.16
   1  -7  10    0.44    0.13
  -1   7 -11    1.10    0.21
   1  -7  12    0.05    0.10
  -1   7 -12    0.13    0.11
   1  -7  13    0.89    0.20
  -1   7 -13    0.76    0.20
  -1   7 -14    0.04    0.10
  -1   6  12    0.19    0.10
   1  -6 -11    0.43    0.17
  -1   6  11    0.32    0.12
   1  -6 -10    0.55    0.15
  -1   6  10    0.61    0.14
  -1   6   9    0.15    0.10
   1  -6  -9    0.16    0.12
  -1   6   8    0.15    0.08
   1  -6  -8    0.07    0.09
   1  -6  -7    0.05    0.08
  -1   6   7   -0.07    0.07
   1  -6  -6   -0.01    0.05
   1  -6  -6    0.07    0.08
  -1   6   6   -0.01    0.06
   1  -6  -5    0.06    0.08
   1  -6  -5    0.04    0.04
  -1   6   5    0.00    0.04
   1  -6  -4    3.55    0.30
   1  -6  -4    3.62    0.29
   1  -6  -4    3.92    0.28
   1  -6  -4    3.75    0.23
  -1   6   4    4.00    0.26
   1  -6  -3    0.07    0.05
   1  -6  -3   -0.01    0.04
   1  -6  -3    0.14    0.06
   1  -6  -3    0.12    0.06
  -1   6   2    1.24    0.18
   1  -6  -2    1.07    0.12
   1  -6  -2    1.29    0.13
   1  -6  -2    1.08    0.16
  -1   6   1    0.07    0.07
   1  -6  -1    0.03    0.06
   1  -6  -1    0.05    0.04
   1  -6  -1   -0.04    0.04
   1  -6   0   16.91    0.42
  -1   6   0   15.65    0.64
   1  -6   0   16.80    0.50
   1  -6   1    0.09    0.05
  -1   6  -1    0.12    0.09
   1  -6   1    0.15    0.04
   1  -6   1    0.09    0.04
  -1   6  -2    8.24    0.39
   1  -6   2    7.43    0.38
   1  -6   2    7.42    0.17
  -1   6  -2    8.12    0.45
   1  -6   2    8.44    0.37
   1  -6   3    2.20    0.21
  -1   6  -3    2.43    0.25
  -1   6  -3    2.63    0.23
  -1   6  -4    5.06    0.32
   1  -6   4    4.82    0.31
  -1   6  -4    4.82    0.35
  -1   6  -5    4.07    0.32
  -1   6  -5    4.63    0.32
   1  -6   5    4.47    0.30
  -1   6  -6   26.30    0.48
  -1   6  -6   24.99    0.85
   1  -6   6   23.97    0.76
   1  -6   7   10.87    0.50
  -1   6  -7   10.94    0.55
   1  -6   8    4.97    0.35
  -1   6  -8    5.73    0.40
  -1   6  -9    0.65    0.15
   1  -6   9    0.61    0.14
  -1   6 -10    0.43    0.12
   1  -6  10    0.37    0.12
  -1   6 -11    1.92    0.25
  -1   6 -12    0.32    0.12
   1  -6  12    0.51    0.15
  -1   6 -13    1.54    0.24
   1  -6  13    1.53    0.25
  -1   6 -14    0.01    0.08
  -1   5  14   -0.01    0.08
  -1   5  13    0.03    0.10
  -1   5  12   -0.03    0.11
  -1   5  11   -0.09    0.10
  -1   5  10    0.36    0.11
   1  -5 -10    0.64    0.17
   1  -5  -9    0.45    0.14
  -1   5   9    0.44    0.12
   1  -5  -8    0.08    0.07
  -1   5   8    0.03    0.06
  -1   5   7    0.07    0.07
   1  -5  -7    0.13    0.07
   1  -5  -7    0.22    0.08
   1  -5  -7   -0.12    0.09
   1  -5  -6    0.10    0.06
   1  -5  -6    0.00    0.08
   1  -5  -6    0.11    0.06
  -1   5   6    0.06    0.05
   1  -5  -5   -0.02    0.05
   1  -5  -5    0.01    0.08
   1  -5  -5    0.23    0.07
   1  -5  -5    0.11    0.06
  -1   5   5    0.12    0.06
  -1   5   4    5.03    0.28
   1  -5  -4    4.33    0.30
   1  -5  -4    4.85    0.29
   1  -5  -4    4.86    0.25
   1  -5  -4    4.60    0.29
  -1   5   3    1.17    0.14
   1  -5  -3    1.21    0.15
   1  -5  -3    1.24    0.16
   1  -5  -3    1.24    0.14
   1  -5  -3    1.32    0.13
   1  -5  -3    1.24    0.15
   1  -5  -2    1.20    0.15
   1  -5  -2    1.12    0.11
  -1   5   2    1.19    0.16
   1  -5  -2    0.96    0.13
   1  -5  -2    1.23    0.13
   1  -5  -1    4.59    0.28
   1  -5  -1    4.76    0.22
  -1   5   1    4.81    0.31
   1  -5  -1    5.03    0.30
   1  -5  -1    4.86    0.24
   1  -5   0   21.45    0.64
   1  -5   0   20.59    0.45
   1  -5   0   19.32    0.53
   1  -5   1    7.29    0.22
   1  -5   1    7.34    0.31
   1  -5   1    7.44    0.37
   1  -5   2    0.49    0.09
   1  -5   2    0.67    0.11
   1  -5   2    0.49    0.04
   1  -5   3   11.80    0.46
   1  -5   3   10.34    0.42
  -1   5  -3   10.46    0.46
   1  -5   4    0.11    0.07
  -1   5  -4    0.03    0.02
  -1   5  -4    0.11    0.07
  -1   5  -5    1.24    0.17
   1  -5   5    1.19    0.15
  -1   5  -6    0.28    0.09
  -1   5  -6    0.26    0.08
   1  -5   6    0.22    0.08
  -1   5  -7    8.40    0.44
  -1   5  -7    7.65    0.43
   1  -5   7    7.67    0.40
  -1   5  -8    0.20    0.10
   1  -5   8    0.32    0.10
   1  -5   9    3.44    0.29
  -1   5  -9    3.83    0.30
  -1   5 -10    1.13    0.18
  -1   5 -11    0.04    0.07
   1  -5  12    2.07    0.27
  -1   5 -12    2.36    0.26
  -1   5 -13    0.31    0.11
   1  -5  13    0.28    0.13
   1  -5  14    0.86    0.19
  -1   5 -14    0.88    0.17
  -1   4  15    0.35    0.15
  -1   4  14    0.31    0.14
  -1   4  13    0.80    0.18
  -1   4  12    0.11    0.12
  -1   4  11    0.68    0.15
  -1   4  10    0.64    0.13
   1  -4 -10    0.67    0.12
   1  -4  -9    0.44    0.11
   1  -4  -9    0.16    0.08
  -1   4   9    0.44    0.11
   1  -4  -8   -0.07    0.07
  -1   4   8    0.03    0.06
   1  -4  -8   -0.03    0.05
   1  -4  -8    0.10    0.07
   1  -4  -7    4.52    0.33
   1  -4  -7    4.50    0.28
   1  -4  -7    4.35    0.28
  -1   4   7    4.36    0.29
   1  -4  -6   13.86    0.48
   1  -4  -6   13.15    0.54
   1  -4  -6   13.24    0.53
   1  -4  -6   13.56    0.50
  -1   4   6   13.79    0.49
   1  -4  -5   20.83    0.57
   1  -4  -5   20.35    0.63
  -1   4   5   19.88    0.58
   1  -4  -5   20.23    0.65
   1  -4  -5   21.06    0.62
   1  -4  -4   13.08    0.41
  -1   4   4   13.64    0.44
   1  -4  -4   14.22    0.48
   1  -4  -4   13.65    0.47
   1  -4  -3    0.04    0.03
   1  -4  -3    0.11    0.05
   1  -4  -3   -0.02    0.04
  -1   4   3    0.10    0.05
   1  -4  -2   26.63    0.58
   1  -4  -2   25.67    0.66
   1  -4  -2   26.63    0.67
   1  -4  -2   26.05    0.59
  -1   4   2   26.68    0.60
   1  -4  -1    0.16    0.04
   1  -4  -1    0.09    0.04
   1  -4  -1    0.11    0.04
   1  -4  -1    0.05    0.05
   1  -4   0    6.44    0.29
   1  -4   0    7.09    0.27
   1  -4   0    7.20    0.32
   1  -4   1   14.09    0.46
  -1   4  -1   13.98    0.45
   1  -4   1   14.12    0.41
   1  -4   2    3.57    0.22
   1  -4   2    4.10    0.24
  -1   4  -2    3.91    0.23
   1  -4   3    3.13    0.10
   1  -4   3    3.27    0.22
   1  -4   3    3.90    0.23
  -1   4  -3    3.61    0.13
   1  -4   4    1.05    0.13
  -1   4  -4    0.98    0.13
   1  -4   4    1.03    0.06
   1  -4   5   22.95    0.65
   1  -4   5   23.99    0.43
  -1   4  -5   23.84    0.67
  -1   4  -6   14.26    0.53
   1  -4   6   12.77    0.48
   1  -4   6   13.49    0.34
  -1   4  -6   13.66    0.50
   1  -4   7    0.54    0.07
  -1   4  -7    0.52    0.11
   1  -4   7    0.61    0.12
  -1   4  -7    0.47    0.11
  -1   4  -8    0.07    0.03
  -1   4  -8    0.03    0.05
   1  -4   8    0.19    0.08
  -1   4  -8    0.11    0.07
  -1   4  -9   -0.05    0.07
  -1   4 -10    3.58    0.24
  -1   4 -10    3.40    0.27
  -1   4 -11    0.76    0.12
  -1   4 -11    0.53    0.11
   1  -4  12    3.69    0.35
  -1   4 -12    3.05    0.27
  -1   4 -13    1.84    0.22
   1  -4  13    2.04    0.28
  -1   4 -14    0.07    0.07
   1  -4  14    0.17    0.09
  -1   3  15   -0.05    0.10
  -1   3  14    0.69    0.19
  -1   3  13    7.79    0.51
  -1   3  12    0.27    0.11
  -1   3  11   21.42    0.78
  -1   3  10    2.64    0.26
  -1   3   9    1.38    0.17
  -1   3   8    2.12    0.20
   1  -3  -8    2.33    0.21
  -1   3   7   20.13    0.60
   1  -3  -7   17.91    0.62
   1  -3  -7   18.60    0.57
   1  -3  -7   18.80    0.64
   1  -3  -7   18.75    0.59
  -1   3   6   27.09    0.69
   1  -3  -6   28.22    0.69
   1  -3  -6   27.61    0.69
   1  -3  -6   27.91    0.76
   1  -3  -6   27.64    0.75
  -1   3   5   16.00    0.48
   1  -3  -5   16.31    0.47
   1  -3  -5   16.16    0.52
   1  -3  -5   16.19    0.49
   1  -3  -4    1.31    0.13
   1  -3  -4    1.41    0.12
  -1   3   4    1.29    0.12
   1  -3  -4    1.19    0.13
  -1   3   3   31.83    0.65
   1  -3  -3   31.60    0.63
   1  -3  -3   31.75    0.69
   1  -3  -3   33.28    0.68
  -1   3   2    5.09    0.22
   1  -3  -2    4.91    0.24
   1  -3  -2    5.10    0.21
   1  -3  -1   47.72    0.87
   1  -3  -1   48.25    0.79
  -1   3   1   47.01    0.80
   1  -3  -1   47.54    0.86
   1  -3   0   37.85    0.72
   1  -3   0   35.77    0.71
   1  -3   0   35.91    0.66
   1  -3   1    2.69    0.17
  -1   3  -2    3.46    0.12
   1  -3   2    3.16    0.19
   1  -3   2    3.14    0.18
  -1   3  -3   40.74    0.80
   1  -3   3   41.33    0.81
   1  -3   3   40.78    0.77
   1  -3   3   41.06    0.59
  -1   3  -3   42.92    0.83
   1  -3   4   42.84    0.85
  -1   3  -4   42.37    0.87
  -1   3  -4   41.76    0.82
   1  -3   4   40.40    0.64
  -1   3  -5    9.08    0.33
   1  -3   5    9.45    0.37
   1  -3   5    8.85    0.25
  -1   3  -6   88.66    1.41
   1  -3   6   87.09    1.48
  -1   3  -6   89.15    1.29
   1  -3   6   87.01    1.29
  -1   3  -7    0.72    0.09
   1  -3   7    0.82    0.13
   1  -3   7    0.76    0.10
  -1   3  -7    0.92    0.12
  -1   3  -7    0.79    0.13
  -1   3  -8    9.42    0.45
   1  -3   8    8.67    0.43
   1  -3   8    9.20    0.36
  -1   3  -8    8.74    0.36
   1  -3   9    8.07    0.36
  -1   3  -9    8.24    0.36
  -1   3  -9    7.61    0.35
  -1   3 -10    5.19    0.30
  -1   3 -10    5.13    0.29
   1  -3  11    5.59    0.40
  -1   3 -11    5.03    0.30
   1  -3  12    4.39    0.37
  -1   3 -12    4.44    0.29
   1  -3  13    0.15    0.11
  -1   3 -13    0.06    0.07
  -1   3 -14    0.46    0.11
   1  -3  14    0.44    0.14
   1  -3  15    0.15    0.13
  -1   2  15    0.26    0.14
  -1   2  14    0.29    0.13
  -1   2  13    7.09    0.48
  -1   2  12   -0.09    0.10
  -1   2  11   14.28    0.62
  -1   2  10    0.02    0.06
  -1   2   9    0.27    0.09
  -1   2   9    0.16    0.09
   1  -2  -8    0.65    0.12
  -1   2   8    0.68    0.12
  -1   2   8    0.68    0.12
   1  -2  -8    0.54    0.10
  -1   2   7    1.09    0.14
  -1   2   7    0.88    0.12
   1  -2  -7    0.92    0.13
  -1   2   6    1.30    0.14
  -1   2   6    1.36    0.14
   1  -2  -6    1.51    0.14
  -1   2   5    0.04    0.05
  -1   2   5    0.01    0.04
   1  -2  -5    0.06    0.05
  -1   2   4  125.28    1.77
   1  -2  -4  128.41    1.73
  -1   2   4  124.34    1.73
  -1   2   3    0.67    0.09
   1  -2  -3    0.54    0.07
  -1   2   3    0.57    0.08
  -1   2   2   63.61    0.94
   1  -2  -2   61.78    0.93
   1  -2  -2   62.55    0.97
   1  -2  -1  563.55    6.26
  -1   2   1  544.70    6.19
   1  -2  -1  549.23    6.23
   1  -2  -1  551.09    6.17
   1  -2   0   69.35    1.01
   1  -2   0   67.38    1.00
   1  -2   1   17.37    0.41
   1  -2   1   17.61    0.39
  -1   2  -1   17.04    0.31
   1  -2   2  176.55    2.20
   1  -2   2  179.59    2.28
   1  -2   3  133.66    1.69
   1  -2   3  129.39    1.63
   1  -2   3  131.32    1.79
  -1   2  -3  130.39    1.71
   1  -2   4  362.79    4.17
   1  -2   4  357.81    4.33
  -1   2  -4  358.93    4.20
  -1   2  -4  362.90    4.17
   1  -2   5   11.94    0.41
  -1   2  -5   11.56    0.33
  -1   2  -5   12.07    0.34
   1  -2   5   12.25    0.35
   1  -2   6   44.85    0.84
   1  -2   6   46.12    0.95
  -1   2  -6   46.75    0.84
  -1   2  -6   44.43    0.79
  -1   2  -7    2.12    0.15
   1  -2   7    2.10    0.16
   1  -2   8    0.59    0.10
  -1   2  -8    0.58    0.11
  -1   2  -8    0.53    0.08
  -1   2  -9    6.13    0.27
  -1   2  -9    6.76    0.34
   1  -2   9    6.23    0.33
  -1   2 -10    1.76    0.19
   1  -2  10    1.60    0.21
  -1   2 -10    1.74    0.15
   1  -2  10    1.74    0.19
   1  -2  11    7.88    0.38
   1  -2  11    7.25    0.45
  -1   2 -11    6.75    0.32
   1  -2  12    3.69    0.27
   1  -2  12    3.39    0.33
  -1   2 -12    3.39    0.23
   1  -2  13    0.03    0.09
  -1   2 -13   -0.02    0.04
   1  -2  14    0.52    0.15
   1  -2  15    0.31    0.15
  -1   1  15    2.30    0.31
  -1   1  14    0.01    0.08
  -1   1  13    0.48    0.14
  -1   1  12    2.93    0.29
  -1   1  11    0.76    0.15
  -1   1  10   12.74    0.55
  -1   1   9   14.24    0.53
   1  -1  -9   13.87    0.55
  -1   1   9   13.80    0.54
  -1   1   8    2.96    0.23
  -1   1   8    3.34    0.24
  -1   1   7   16.95    0.53
  -1   1   7   18.03    0.54
  -1   1   6   87.03    1.39
  -1   1   6   86.73    1.39
  -1   1   5    1.27    0.12
  -1   1   5    0.60    0.09
  -1   1   4   28.98    0.60
  -1   1   4   29.22    0.59
  -1   1   3  351.22    4.04
  -1   1   3  343.33    4.02
  -1   1   2   84.48    1.15
  -1   1   2   87.49    1.15
  -1   1   1  237.02    2.72
  -1   1   0  174.90    1.98
   1  -1   1  236.07    2.76
  -1   1  -2    0.26    0.04
   1  -1   2    0.21    0.04
   1  -1   2    0.24    0.05
   1  -1   2    0.30    0.04
   1  -1   3   40.61    0.71
  -1   1  -3   39.47    0.57
   1  -1   3   41.02    0.67
   1  -1   4    2.18    0.14
  -1   1  -4    2.12    0.10
   1  -1   4    2.09    0.15
   1  -1   5    0.78    0.10
  -1   1  -5    0.74    0.09
  -1   1  -6    9.57    0.35
   1  -1   6    9.32    0.35
   1  -1   7    0.12    0.06
   1  -1   7    0.06    0.04
   1  -1   8    0.00    0.05
  -1   1  -8    0.07    0.06
   1  -1   8    0.02    0.04
  -1   1  -9   -0.03    0.04
   1  -1   9    0.04    0.06
   1  -1   9    0.00    0.07
   1  -1   9    0.07    0.05
   1  -1  10    2.41    0.19
   1  -1  10    2.09    0.22
   1  -1  10    2.37    0.23
   1  -1  11    6.12    0.41
   1  -1  11    6.57    0.34
   1  -1  12    0.39    0.10
   1  -1  12    0.52    0.14
   1  -1  13    1.71    0.25
  -1   1 -13    1.46    0.14
   1  -1  14   10.06    0.61
   1  -1  15    1.36    0.25
  -1   0  15    0.05    0.11
  -1   0  14    0.17    0.11
  -1   0  13    0.18    0.11
  -1   0  12    0.53    0.14
  -1   0  11    0.42    0.12
  -1   0  10    1.47    0.19
  -1   0  10    1.45    0.17
  -1   0   9   15.74    0.57
   1   0  -9   15.40    0.56
  -1   0   8   23.74    0.69
   1   0  -8   24.55    0.68
  -1   0   7   31.98    0.76
   1   0  -6   19.06    0.51
  -1   0   6   19.45    0.53
  -1   0   5   78.97    1.24
  -1   0   4  258.67    3.13
  -1   0   3   59.07    0.88
  -1   0   2    1.11    0.07
  -1   0   1  222.72    2.52
  -1   0   0    0.16    0.03
  -1   0  -2  128.30    1.49
   1   0   2  127.59    1.59
   1   0   2  127.03    1.61
   1   0   3   79.17    1.02
  -1   0  -3   78.99    1.03
   1   0   3   79.13    1.16
   1   0   4  117.67    1.50
   1   0   4  119.15    1.66
   1   0   5    0.41    0.06
   1   0   5    0.41    0.09
   1   0   6   57.10    1.08
   1   0   6   57.18    0.93
   1   0   7   16.70    0.55
   1   0   7   15.95    0.52
   1   0   7   16.59    0.45
   1   0   8    2.97    0.20
   1   0   8    2.80    0.23
   1   0   8    3.17    0.25
  -1   0  -8    3.13    0.24
  -1   0  -8    2.99    0.25
   1   0   9    0.28    0.07
   1   0   9    0.28    0.09
   1   0   9    0.60    0.13
   1   0  10   47.54    1.15
   1   0  10   46.65    0.99
   1   0  10   45.51    1.14
   1   0  11    4.79    0.36
   1   0  11    4.66    0.29
   1   0  12   10.28    0.55
   1   0  13    0.02    0.10
   1   0  14    7.78    0.53
   1   0  15    0.38    0.14
  -1  -1  15    0.29    0.12
  -1  -1  14    1.09    0.21
  -1  -1  13    5.68    0.43
  -1  -1  12    0.47    0.14
  -1  -1  11    0.08    0.08
   1   1 -10    0.38    0.10
  -1  -1  10    0.22    0.09
   1   1  -9    7.29    0.38
  -1  -1   9    6.42    0.37
   1   1  -9    7.17    0.35
  -1  -1   8    2.01    0.19
   1   1  -8    2.43    0.20
  -1  -1   7   22.95    0.63
   1   1  -7   23.57    0.58
   1   1  -6    7.89    0.29
   1   1  -6    8.24    0.32
  -1  -1   6    8.10    0.33
  -1  -1   5    7.33    0.29
   1   1  -5    7.69    0.28
  -1  -1   4    6.55    0.24
   1   1  -4    6.81    0.23
   1   1  -3   16.05    0.33
  -1  -1   3   16.13    0.36
  -1  -1   2  205.44    2.37
   1   1  -2  202.34    2.31
  -1  -1   1    7.21    0.15
   1   1  -1    7.32    0.19
   1   1  -1    6.85    0.15
   1   1   0    0.91    0.07
   1   1   0    0.92    0.07
  -1  -1   0    0.94    0.07
  -1  -1  -1  213.07    2.54
   1   1   1  216.14    2.54
   1   1   2    7.67    0.25
   1   1   2    7.83    0.18
   1   1   2    7.60    0.19
  -1  -1  -2    7.45    0.18
   1   1   3    3.09    0.14
   1   1   3    3.47    0.19
  -1  -1  -3    3.38    0.16
  -1  -1  -3    3.34    0.11
  -1  -1  -4    1.21    0.11
  -1  -1  -4    0.99    0.06
   1   1   4    0.97    0.09
   1   1   4    1.17    0.12
   1   1   5   15.94    0.43
   1   1   5   16.38    0.50
  -1  -1  -5   15.95    0.43
  -1  -1  -5   15.50    0.30
   1   1   6   29.35    0.68
  -1  -1  -6   29.22    0.49
   1   1   6   29.60    0.74
  -1  -1  -6   29.33    0.67
   1   1   7    0.04    0.05
   1   1   7    0.07    0.07
  -1  -1  -7    0.06    0.05
  -1  -1  -7    0.05    0.02
   1   1   8    0.11    0.10
  -1  -1  -8    0.02    0.03
  -1  -1  -8    0.00    0.03
   1   1   8    0.14    0.08
  -1  -1  -8    0.01    0.07
   1   1   9   26.81    0.77
   1   1   9   26.04    0.82
   1   1  10   47.88    1.16
   1   1  10   50.45    1.25
   1   1  11    0.85    0.16
  -1  -1 -11    1.17    0.11
   1   1  12    3.24    0.30
   1   1  13    0.16    0.09
   1   1  14    0.16    0.12
   1   1  15    0.57    0.16
  -1  -2  15    0.75    0.19
  -1  -2  14    0.55    0.16
  -1  -2  13   11.61    0.62
  -1  -2  12    4.34    0.36
   1   2 -11    2.95    0.24
  -1  -2  11    2.64    0.27
  -1  -2  10    1.43    0.19
   1   2 -10    1.24    0.15
   1   2  -9    4.43    0.29
  -1  -2   9    4.15    0.30
   1   2  -8    0.17    0.05
  -1  -2   8    0.48    0.11
   1   2  -8    0.48    0.10
  -1  -2   7   17.64    0.55
   1   2  -7   17.17    0.46
   1   2  -6    1.43    0.11
   1   2  -6    1.38    0.13
  -1  -2   6    1.51    0.14
  -1  -2   5   31.66    0.67
   1   2  -5   30.82    0.55
   1   2  -5   31.88    0.64
  -1  -2   4    8.36    0.28
   1   2  -4    8.52    0.27
  -1  -2   3   73.25    1.04
   1   2  -3   72.90    1.00
  -1  -2   2    5.83    0.17
  -1  -2   2    5.70    0.15
  -1  -2   1   69.30    0.85
   1   2  -1   68.49    0.90
  -1  -2   1   67.31    0.84
   1   2  -1   69.79    0.91
  -1  -2   0   56.91    0.81
  -1  -2   0   57.77    0.75
   1   2   0   57.69    0.82
  -1  -2   0   56.20    0.82
   1   2   1  123.70    1.60
  -1  -2  -1  121.31    1.59
   1   2   1  119.72    1.62
   1   2   2    4.55    0.13
   1   2   2    4.63    0.21
  -1  -2  -2    4.47    0.18
  -1  -2  -2    4.55    0.21
   1   2   2    4.25    0.18
   1   2   3    4.38    0.18
  -1  -2  -3    4.45    0.23
   1   2   3    4.10    0.22
   1   2   3    4.31    0.16
  -1  -2  -3    4.23    0.17
  -1  -2  -4   22.16    0.56
  -1  -2  -4   22.02    0.45
   1   2   4   23.78    0.60
  -1  -2  -4   23.01    0.60
   1   2   4   23.24    0.48
   1   2   5  150.50    2.04
  -1  -2  -5  156.49    2.17
  -1  -2  -5  154.44    2.25
  -1  -2  -5  153.54    1.93
   1   2   5  154.81    2.24
  -1  -2  -6    0.10    0.06
   1   2   6    0.01    0.06
  -1  -2  -6    0.07    0.04
   1   2   6    0.00    0.05
  -1  -2  -6    0.07    0.05
  -1  -2  -7    7.46    0.25
   1   2   7    7.70    0.34
  -1  -2  -7    8.05    0.37
  -1  -2  -7    7.63    0.39
   1   2   7    8.29    0.41
   1   2   8    0.30    0.09
  -1  -2  -8    0.35    0.06
  -1  -2  -8    0.33    0.09
   1   2   8    0.31    0.11
   1   2   9   10.65    0.46
   1   2   9   10.64    0.53
  -1  -2  -9   10.44    0.32
   1   2  10    0.00    0.06
  -1  -2 -10   -0.01    0.03
   1   2  11    3.56    0.31
   1   2  12    0.50    0.13
   1   2  13    1.77    0.24
   1   2  14    0.36    0.13
   1   2  15    0.15    0.12
   1   3 -16    3.26    0.32
  -1  -3  15    0.09    0.11
  -1  -3  14    0.27    0.14
  -1  -3  13    1.38    0.22
  -1  -3  12    0.05    0.09
  -1  -3  11    0.04    0.07
   1   3 -11    0.09    0.06
  -1  -3  10    1.48    0.19
  -1  -3   9   -0.05    0.07
   1   3  -9   -0.09    0.06
   1   3  -9    0.02    0.03
  -1  -3   8    0.92    0.15
   1   3  -8    0.93    0.13
   1   3  -8    0.90    0.10
  -1  -3   7    0.04    0.05
   1   3  -7    0.04    0.03
   1   3  -6    0.88    0.08
   1   3  -6    0.88    0.11
  -1  -3   6    0.85    0.11
   1   3  -5    6.44    0.17
   1   3  -5    6.60    0.27
  -1  -3   5    6.32    0.28
   1   3  -4    8.75    0.29
  -1  -3   4    9.00    0.27
   1   3  -4    8.69    0.17
  -1  -3   3   12.47    0.30
  -1  -3   2    0.10    0.02
   1   3  -2    0.16    0.04
   1   3  -2    0.21    0.03
   1   3  -2    0.16    0.02
   1   3  -1   80.72    1.05
  -1  -3   1   79.14    1.06
   1   3   0   14.36    0.34
  -1  -3   0   14.71    0.34
   1   3   0   14.92    0.44
  -1  -3   0   14.49    0.32
  -1  -3   0   14.74    0.32
  -1  -3  -1   11.07    0.32
  -1  -3  -1   10.58    0.18
   1   3   1   11.16    0.33
   1   3   1   10.67    0.37
   1   3   2    4.63    0.23
  -1  -3  -2    4.80    0.22
   1   3   2    4.45    0.22
  -1  -3  -2    4.93    0.23
   1   3   2    4.64    0.15
  -1  -3  -3    7.22    0.31
  -1  -3  -3    7.52    0.28
   1   3   3    7.70    0.32
   1   3   3    7.75    0.23
   1   3   3    7.46    0.30
   1   3   4    1.34    0.15
   1   3   4    1.36    0.10
   1   3   4    1.26    0.12
  -1  -3  -4    1.15    0.11
  -1  -3  -4    1.19    0.14
  -1  -3  -5    0.26    0.06
   1   3   5    0.43    0.10
   1   3   5    0.29    0.06
  -1  -3  -5    0.32    0.09
  -1  -3  -5    0.40    0.09
   1   3   6    2.43    0.22
  -1  -3  -6    2.26    0.21
  -1  -3  -6    2.52    0.23
  -1  -3  -6    2.38    0.16
   1   3   6    2.45    0.18
  -1  -3  -7    4.58    0.30
   1   3   7    4.39    0.25
   1   3   7    4.59    0.32
  -1  -3  -7    4.38    0.22
  -1  -3  -8    1.95    0.21
   1   3   8    1.99    0.19
  -1  -3  -8    2.20    0.16
  -1  -3  -9    7.77    0.44
   1   3   9    7.72    0.39
  -1  -3  -9    7.81    0.30
  -1  -3 -10    0.10    0.09
   1   3  10    0.15    0.08
   1   3  11   -0.03    0.06
   1   3  12    0.03    0.07
   1   3  13    0.38    0.11
   1   3  14    3.36    0.35
   1   3  15    0.73    0.18
   1   4 -16    0.33    0.15
  -1  -4  15    0.17    0.13
   1   4 -15    0.17    0.10
  -1  -4  14    1.17    0.22
   1   4 -14    0.60    0.15
  -1  -4  13    0.08    0.10
   1   4 -13   -0.07    0.09
   1   4 -12    5.67    0.40
  -1  -4  12    6.23    0.44
  -1  -4  11    2.65    0.28
   1   4 -11    2.42    0.26
  -1  -4  10    0.77    0.16
   1   4 -10    0.55    0.12
   1   4 -10    0.50    0.08
   1   4  -9    8.34    0.42
  -1  -4   9    7.75    0.42
   1   4  -9    8.33    0.29
   1   4  -9    7.74    0.43
  -1  -4   8   14.24    0.55
   1   4  -8   15.53    0.36
   1   4  -8   15.83    0.56
   1   4  -8   14.96    0.59
  -1  -4   7   62.41    1.22
   1   4  -7   63.77    0.86
   1   4  -7   62.03    1.30
  -1  -4   6    7.91    0.35
   1   4  -6    7.98    0.34
   1   4  -6    7.75    0.40
   1   4  -5    7.85    0.31
  -1  -4   5    7.96    0.30
   1   4  -5    7.12    0.37
  -1  -4   4   31.64    0.62
   1   4  -3   15.87    0.39
  -1  -4   3   15.34    0.38
   1   4  -3   15.46    0.30
  -1  -4   2    4.64    0.19
  -1  -4   1   13.68    0.35
   1   4  -1   14.03    0.32
  -1  -4   1   13.41    0.28
   1   4  -1   13.68    0.50
  -1  -4   0   11.88    0.33
   1   4   0   12.15    0.34
  -1  -4   0   11.86    0.33
  -1  -4   0   12.09    0.29
  -1  -4   0   11.81    0.22
  -1  -4  -1   30.63    0.63
  -1  -4  -1   29.83    0.62
  -1  -4  -1   29.25    0.42
   1   4   1   29.81    0.63
  -1  -4  -1   30.06    0.56
   1   4   2    0.12    0.05
  -1  -4  -2    0.08    0.02
  -1  -4  -2    0.17    0.06
  -1  -4  -2    0.15    0.06
   1   4   3    0.02    0.04
   1   4   3    0.01    0.02
  -1  -4  -3    0.07    0.05
  -1  -4  -3    0.03    0.04
  -1  -4  -4    0.03    0.04
  -1  -4  -4    0.07    0.05
   1   4   4    0.00    0.03
   1   4   4   -0.05    0.05
   1   4   5    0.49    0.08
   1   4   5    0.44    0.10
  -1  -4  -5    0.71    0.13
  -1  -4  -5    0.60    0.09
  -1  -4  -5    0.50    0.12
  -1  -4  -6    0.73    0.15
  -1  -4  -6    0.62    0.09
   1   4   6    0.56    0.09
  -1  -4  -7    2.48    0.25
   1   4   7    2.32    0.19
  -1  -4  -7    2.39    0.18
   1   4   8    2.07    0.19
  -1  -4  -8    1.87    0.23
  -1  -4  -8    1.90    0.17
  -1  -4  -9    0.48    0.12
   1   4   9    0.43    0.10
  -1  -4 -10    1.79    0.24
   1   4  10    2.00    0.21
   1   4  11   -0.02    0.07
  -1  -4 -11    0.00    0.09
   1   4  12    1.64    0.22
   1   4  13    0.69    0.17
   1   4  14   -0.03    0.09
   1   5 -15    0.11    0.07
  -1  -5  14    0.58    0.18
   1   5 -14    0.12    0.09
  -1  -5  13    0.26    0.12
   1   5 -13    0.23    0.11
   1   5 -12    2.28    0.28
  -1  -5  12    2.53    0.29
  -1  -5  11    3.76    0.33
   1   5 -11    3.77    0.34
   1   5 -10    0.05    0.08
  -1  -5  10    0.22    0.11
   1   5  -9    3.90    0.30
  -1  -5   9    3.91    0.30
   1   5  -9    4.18    0.34
  -1  -5   8   15.68    0.58
   1   5  -8   15.47    0.57
   1   5  -8   14.08    0.62
   1   5  -7   19.64    0.73
  -1  -5   7   19.88    0.62
  -1  -5   6    2.99    0.22
   1   5  -6    2.91    0.27
  -1  -5   6    2.95    0.20
   1   5  -5    9.63    0.36
  -1  -5   5    9.58    0.34
   1   5  -5    9.23    0.47
   1   5  -5    9.25    0.24
   1   5  -4    0.77    0.15
   1   5  -4    0.79    0.09
  -1  -5   4    0.85    0.10
   1   5  -3   10.64    0.49
  -1  -5   3   10.40    0.33
  -1  -5   2   15.41    0.37
   1   5  -2   14.47    0.57
  -1  -5   2   14.71    0.40
  -1  -5   1    0.10    0.03
   1   5  -1    0.16    0.09
  -1  -5   1    0.14    0.05
  -1  -5   0    0.60    0.08
   1   5   0    0.73    0.14
  -1  -5   0    0.50    0.04
  -1  -5  -1    2.23    0.16
  -1  -5  -1    2.18    0.13
  -1  -5  -1    2.28    0.08
  -1  -5  -1    2.16    0.17
   1   5   1    2.45    0.23
  -1  -5  -2    9.41    0.32
  -1  -5  -2    9.05    0.37
  -1  -5  -2    9.26    0.37
   1   5   2    9.20    0.44
  -1  -5  -3   15.59    0.54
  -1  -5  -3   15.02    0.52
   1   5   3   14.59    0.56
   1   5   4    0.09    0.04
  -1  -5  -4    0.19    0.07
  -1  -5  -4    0.14    0.07
   1   5   4    0.24    0.08
  -1  -5  -5    1.68    0.21
  -1  -5  -5    1.86    0.18
   1   5   5    2.02    0.15
  -1  -5  -6    0.96    0.13
   1   5   6    0.77    0.10
  -1  -5  -6    0.67    0.15
   1   5   7    2.73    0.21
  -1  -5  -7    2.82    0.28
  -1  -5  -7    2.72    0.22
  -1  -5  -8    0.46    0.14
   1   5   8    0.42    0.09
   1   5   9    0.26    0.08
  -1  -5  -9    0.34    0.11
   1   5  10    7.11    0.41
  -1  -5 -10    6.96    0.49
  -1  -5 -11    1.00    0.22
  -1  -6  14    2.20    0.30
  -1  -6  13    0.58    0.18
   1   6 -13    0.47    0.17
  -1  -6  12    5.66    0.43
   1   6 -12    5.51    0.46
  -1  -6  11    1.39    0.22
   1   6 -11    1.28    0.22
  -1  -6  10    2.24    0.25
   1   6 -10    2.38    0.29
   1   6  -9    0.19    0.09
  -1  -6   9    0.63    0.13
  -1  -6   8    3.24    0.27
   1   6  -8    3.28    0.32
  -1  -6   7    4.10    0.28
   1   6  -7    3.78    0.16
   1   6  -7    3.64    0.34
   1   6  -6    0.07    0.08
  -1  -6   6    0.06    0.05
  -1  -6   6    0.07    0.05
   1   6  -5   -0.08    0.09
  -1  -6   5    0.05    0.05
  -1  -6   5    0.06    0.04
   1   6  -5   -0.06    0.05
  -1  -6   4    3.65    0.21
   1   6  -4    4.05    0.34
   1   6  -3    3.51    0.31
  -1  -6   3    3.24    0.19
  -1  -6   3    3.38    0.19
   1   6  -2    0.01    0.07
  -1  -6   2    0.04    0.03
  -1  -6   2    0.02    0.04
  -1  -6   1    0.65    0.10
   1   6  -1    0.76    0.15
  -1  -6   1    0.62    0.06
   1   6   0    0.06    0.08
  -1  -6   0    0.05    0.02
  -1  -6  -1    2.72    0.14
   1   6   1    2.88    0.28
  -1  -6  -1    3.18    0.21
  -1  -6  -2    0.17    0.07
  -1  -6  -2    0.05    0.05
  -1  -6  -2    0.10    0.04
   1   6   2    0.22    0.10
  -1  -6  -3    9.76    0.36
  -1  -6  -3    8.98    0.42
  -1  -6  -3    9.99    0.43
   1   6   3    9.43    0.50
   1   6   4    0.24    0.10
  -1  -6  -4    0.26    0.08
  -1  -6  -5    9.88    0.54
  -1  -6  -6    1.78    0.25
  -1  -6  -7    0.40    0.13
  -1  -6  -8    0.82    0.18
  -1  -6  -9    0.37    0.15
  -1  -6 -10    1.06    0.22
  -1  -7  13    0.17    0.09
  -1  -7  12    0.14    0.10
   1   7 -11    0.11    0.11
  -1  -7  11    0.21    0.11
  -1  -7  10    0.53    0.14
   1   7 -10    0.27    0.12
  -1  -7   9    0.01    0.08
   1   7  -9   -0.02    0.09
  -1  -7   8    1.59    0.19
   1   7  -8    1.79    0.27
   1   7  -7    1.44    0.24
  -1  -7   7    1.87    0.19
   1   7  -6    0.17    0.13
  -1  -7   6    0.06    0.05
  -1  -7   6    0.05    0.06
   1   7  -5    1.40    0.23
  -1  -7   5    1.27    0.14
  -1  -7   5    1.16    0.13
   1   7  -4    0.98    0.20
  -1  -7   4    0.71    0.10
  -1  -7   4    0.78    0.10
  -1  -7   3    2.51    0.15
  -1  -7   3    2.31    0.17
   1   7  -3    3.10    0.32
  -1  -7   2    5.07    0.26
   1   7  -2    5.36    0.42
   1   7  -1    2.28    0.27
  -1  -7   1    2.31    0.18
  -1  -7   0    0.01    0.05
   1   7   0    0.13    0.10
   1   7   1    7.10    0.48
   1   7   2    0.38    0.13
   1   7   3    1.20    0.21
  -1  -7  -3    1.01    0.15
   1   7   4    0.23    0.14
  -1  -7  -4    0.20    0.10
  -1  -7  -5    4.93    0.35
  -1  -7  -5    5.41    0.44
  -1  -7  -6    1.16    0.19
  -1  -7  -6    1.26    0.22
  -1  -7  -7   -0.08    0.12
  -1  -7  -8    0.39    0.14
   1   8  -7    0.18    0.14
   1   8  -6    0.25    0.13
   1   8  -5    0.13    0.10
   1   8  -4   -0.04    0.09
   1   8  -3   -0.06    0.11
   1   8  -2    1.58    0.25
   1   8  -1    1.57    0.26
   1   8   0    0.07    0.10
   1   8   1    0.63    0.16
   1   8   2   -0.04    0.08
   1   8   3   -0.02    0.10
  -1  -8  -4   -0.09    0.09
   1   9   0   -0.01    0.14
   1   9   1    0.15    0.11
   1   9   2    0.09    0.10
   1   9   3    0.21    0.14
   2  -9  -8    0.95    0.21
   2  -9  -7    2.09    0.30
   2  -9  -6    1.06    0.22
   2  -9  -5    2.05    0.28
   2  -9  -5    1.77    0.28
   2  -9  -4    0.19    0.08
   2  -9  -4    0.33    0.13
   2  -9  -3    0.04    0.09
   2  -9  -2    0.77    0.18
   2  -9  -1    0.86    0.19
   2  -9   0    0.05    0.08
  -2   9   0    0.08    0.11
  -2   9  -1    0.92    0.21
   2  -9   1    1.11    0.20
   2  -9   2    0.04    0.08
  -2   9  -2    0.28    0.14
  -2   9  -3    0.81    0.21
   2  -9   3    0.99    0.18
   2  -9   4    2.41    0.27
  -2   9  -4    2.56    0.34
   2  -9   5    0.41    0.13
  -2   9  -5    0.09    0.09
  -2   9  -6    1.12    0.25
   2  -9   6    1.08    0.20
  -2   9  -7    0.30    0.15
   2  -9   7    0.13    0.08
  -2   9  -8    0.94    0.22
   2  -9   8    0.56    0.15
   2  -9   9    0.10    0.09
   2  -9  10    1.62    0.25
   2  -8  -9   -0.07    0.12
   2  -8  -8   -0.17    0.10
   2  -8  -8   -0.10    0.08
  -2   8   7    0.05    0.06
   2  -8  -7    0.24    0.11
   2  -8  -7    0.11    0.09
   2  -8  -6    0.03    0.08
   2  -8  -6   -0.11    0.11
   2  -8  -5    0.08    0.09
   2  -8  -5    0.10    0.09
   2  -8  -4    1.10    0.20
   2  -8  -4    1.06    0.20
   2  -8  -3    0.06    0.08
   2  -8  -3    0.07    0.07
   2  -8  -2    1.58    0.23
  -2   8   1    1.55    0.25
  -2   8   0    0.89    0.19
  -2   8  -1    1.52    0.25
   2  -8   1    1.02    0.17
  -2   8  -2    3.74    0.37
   2  -8   2    2.51    0.26
   2  -8   3   -0.20    0.11
  -2   8  -3   -0.03    0.09
  -2   8  -4   11.52    0.65
   2  -8   4   11.65    0.57
  -2   8  -5    0.72    0.17
   2  -8   5    0.31    0.12
   2  -8   6   11.06    0.57
  -2   8  -6   11.66    0.66
  -2   8  -7    0.75    0.20
   2  -8   7    0.78    0.16
  -2   8  -8    0.01    0.10
   2  -8   8   -0.03    0.08
   2  -8   9    0.71    0.17
  -2   8  -9    0.80    0.20
  -2   8 -10    2.49    0.32
   2  -8  10    2.69    0.31
  -2   8 -11   -0.11    0.14
   2  -8  11   -0.07    0.10
  -2   8 -12    0.93    0.20
  -2   7  12    0.36    0.13
  -2   7  11    0.21    0.12
   2  -7 -10    0.15    0.15
  -2   7  10   -0.05    0.09
   2  -7  -9    0.01    0.09
  -2   7   9    0.13    0.10
   2  -7  -8    0.28    0.13
  -2   7   8    0.10    0.06
   2  -7  -7    0.22    0.08
   2  -7  -7    0.10    0.11
  -2   7   7    0.23    0.08
   2  -7  -6    0.80    0.18
  -2   7   6    0.76    0.14
   2  -7  -6    0.95    0.18
   2  -7  -5    0.05    0.07
  -2   7   5   -0.01    0.06
   2  -7  -5    0.01    0.08
   2  -7  -4    3.88    0.34
   2  -7  -4    3.97    0.27
   2  -7  -4    4.00    0.33
   2  -7  -3    1.36    0.16
   2  -7  -3    1.30    0.15
   2  -7  -3    1.32    0.19
   2  -7  -3    1.41    0.20
   2  -7  -2    8.08    0.46
   2  -7  -2    8.39    0.39
   2  -7  -2    7.92    0.37
   2  -7  -2    8.28    0.46
   2  -7  -1   10.44    0.25
  -2   7   1   12.05    0.61
   2  -7  -1   11.81    0.48
   2  -7  -1   11.27    0.41
  -2   7   0    0.18    0.10
   2  -7   0    0.07    0.06
   2  -7   0    0.19    0.05
   2  -7   1    0.36    0.09
  -2   7  -1    0.37    0.13
   2  -7   1    0.06    0.07
   2  -7   1    0.28    0.06
  -2   7  -2    2.16    0.26
   2  -7   2    1.80    0.20
   2  -7   2    1.82    0.21
   2  -7   2    1.63    0.11
   2  -7   3    2.28    0.23
  -2   7  -3    1.89    0.24
   2  -7   3    1.97    0.09
   2  -7   3    2.04    0.10
   2  -7   3    2.17    0.23
  -2   7  -4    1.19    0.20
   2  -7   4    0.86    0.16
  -2   7  -5    0.09    0.10
   2  -7   5    0.00    0.07
   2  -7   6   11.54    0.56
  -2   7  -6   12.83    0.63
  -2   7  -7    0.11    0.08
   2  -7   7    0.14    0.09
  -2   7  -8   -0.02    0.10
   2  -7   8    0.06    0.09
  -2   7  -9    0.03    0.08
   2  -7   9    0.10    0.09
  -2   7 -10    1.19    0.22
   2  -7  10    0.85    0.18
   2  -7  11    1.95    0.27
  -2   7 -11    1.77    0.25
  -2   7 -12    0.19    0.11
  -2   7 -13    0.77    0.18
  -2   6  13    0.11    0.11
  -2   6  12    0.01    0.09
  -2   6  11   -0.08    0.10
   2  -6 -10   -0.10    0.12
  -2   6  10    0.10    0.09
  -2   6   9    0.53    0.14
   2  -6  -9    0.60    0.17
  -2   6   8    0.15    0.08
   2  -6  -8    0.22    0.11
   2  -6  -7    0.89    0.18
  -2   6   7    0.89    0.16
   2  -6  -6    0.62    0.12
   2  -6  -6    0.52    0.14
  -2   6   6    0.68    0.14
   2  -6  -5    0.88    0.16
   2  -6  -5    0.95    0.14
   2  -6  -5    1.13    0.18
  -2   6   5    0.82    0.14
   2  -6  -4    3.37    0.29
   2  -6  -4    3.32    0.29
   2  -6  -4    4.02    0.28
   2  -6  -4    3.39    0.24
  -2   6   4    3.35    0.27
   2  -6  -3    2.44    0.20
   2  -6  -3    2.24    0.23
   2  -6  -3    2.39    0.24
  -2   6   3    2.59    0.22
   2  -6  -3    2.21    0.19
   2  -6  -2    0.22    0.06
   2  -6  -2    0.01    0.05
   2  -6  -2    0.05    0.04
   2  -6  -2    0.17    0.08
   2  -6  -1    5.25    0.29
   2  -6  -1    4.75    0.32
  -2   6   1    4.93    0.35
  -2   6   0    4.20    0.32
   2  -6   0    3.88    0.14
   2  -6   0    4.03    0.26
   2  -6   1    4.77    0.29
  -2   6  -1    4.49    0.33
   2  -6   1    4.11    0.29
   2  -6   2    6.98    0.39
  -2   6  -2    6.72    0.39
   2  -6   2    7.04    0.37
  -2   6  -2    6.41    0.40
  -2   6  -3    0.06    0.06
   2  -6   3   -0.03    0.07
  -2   6  -3    0.00    0.06
  -2   6  -4    0.03    0.08
   2  -6   4    0.04    0.02
   2  -6   4   -0.05    0.07
  -2   6  -4    0.04    0.07
   2  -6   5    0.83    0.14
   2  -6   5    0.86    0.07
  -2   6  -5    0.80    0.08
  -2   6  -5    0.88    0.15
  -2   6  -6    0.83    0.15
   2  -6   6    0.93    0.08
  -2   6  -6    0.90    0.10
   2  -6   6    0.95    0.16
   2  -6   7    6.97    0.42
   2  -6   7    7.72    0.24
  -2   6  -7    8.14    0.46
   2  -6   8    3.34    0.30
  -2   6  -8    3.94    0.32
   2  -6   8    3.76    0.19
   2  -6   9    1.05    0.19
  -2   6  -9    0.84    0.16
   2  -6  10    3.33    0.32
  -2   6 -10    2.99    0.30
  -2   6 -11    1.17    0.20
   2  -6  11    1.35    0.22
  -2   6 -12   -0.04    0.08
  -2   6 -13    0.17    0.10
  -2   5  14    0.01    0.11
  -2   5  13    0.45    0.18
  -2   5  12    1.74    0.25
  -2   5  11    0.08    0.09
  -2   5  10    0.07    0.08
   2  -5  -9    0.52    0.13
  -2   5   9    0.42    0.12
  -2   5   8    0.26    0.09
   2  -5  -8    0.20    0.11
  -2   5   7    9.91    0.48
   2  -5  -7   10.45    0.53
  -2   5   6   12.04    0.51
   2  -5  -6   11.81    0.55
   2  -5  -6   12.60    0.54
   2  -5  -6   12.03    0.48
   2  -5  -5    0.11    0.08
   2  -5  -5    0.11    0.07
   2  -5  -5    0.10    0.05
   2  -5  -5    0.11    0.07
  -2   5   5    0.06    0.05
   2  -5  -4    0.21    0.08
   2  -5  -4    0.08    0.07
   2  -5  -4    0.09    0.05
   2  -5  -4    0.09    0.07
   2  -5  -4    0.05    0.05
  -2   5   4    0.07    0.06
   2  -5  -3    1.35    0.16
   2  -5  -3    1.42    0.18
   2  -5  -3    1.27    0.16
   2  -5  -3    1.44    0.15
  -2   5   3    1.54    0.16
   2  -5  -2    4.06    0.24
   2  -5  -2    4.11    0.28
   2  -5  -2    3.71    0.27
  -2   5   2    3.73    0.25
   2  -5  -2    3.24    0.24
   2  -5  -1    2.71    0.20
   2  -5  -1    2.84    0.23
   2  -5  -1    3.22    0.24
   2  -5   0    4.29    0.17
   2  -5   0    4.61    0.29
   2  -5   0    4.71    0.27
   2  -5   1    0.12    0.06
   2  -5   1    0.08    0.05
  -2   5  -2    1.31    0.17
   2  -5   2    1.35    0.15
  -2   5  -2    1.56    0.17
   2  -5   2    1.24    0.16
   2  -5   3    2.52    0.22
  -2   5  -3    2.77    0.24
  -2   5  -3    2.76    0.23
   2  -5   3    3.40    0.24
  -2   5  -4    3.22    0.17
   2  -5   4    2.95    0.15
   2  -5   4    3.24    0.26
  -2   5  -4    3.42    0.26
   2  -5   4    3.30    0.24
  -2   5  -5    0.20    0.08
   2  -5   5    0.26    0.05
  -2   5  -5    0.24    0.06
   2  -5   5    0.36    0.11
  -2   5  -6   -0.02    0.07
  -2   5  -6    0.20    0.10
   2  -5   6    0.02    0.07
   2  -5   6    0.06    0.04
   2  -5   7    3.11    0.27
   2  -5   7    3.29    0.19
  -2   5  -7    2.78    0.25
  -2   5  -8    0.87    0.15
   2  -5   8    0.60    0.09
   2  -5   8    0.39    0.11
   2  -5   9    1.65    0.22
  -2   5  -9    1.80    0.20
   2  -5   9    1.51    0.14
   2  -5  10    6.85    0.45
   2  -5  10    6.86    0.34
  -2   5 -10    6.54    0.40
  -2   5 -11    1.62    0.20
  -2   5 -12    4.51    0.34
  -2   5 -13    0.30    0.11
   2  -5  14    0.28    0.12
  -2   4  14    3.18    0.36
  -2   4  13    1.21    0.22
  -2   4  12    4.17    0.37
  -2   4  11    3.91    0.35
  -2   4  10    0.03    0.08
  -2   4   9    1.58    0.20
   2  -4  -8    0.50    0.12
  -2   4   8    0.29    0.10
   2  -4  -7    0.46    0.10
   2  -4  -7    0.53    0.11
  -2   4   7    0.33    0.10
   2  -4  -7    0.35    0.11
   2  -4  -6    0.75    0.13
   2  -4  -6    0.95    0.13
   2  -4  -6    0.92    0.13
   2  -4  -6    0.88    0.14
  -2   4   6    0.82    0.13
   2  -4  -5    1.72    0.16
  -2   4   5    1.53    0.17
   2  -4  -5    1.66    0.18
  -2   4   4   10.07    0.40
   2  -4  -4   10.06    0.38
   2  -4  -4   10.47    0.43
   2  -4  -3    0.07    0.05
   2  -4  -3    0.04    0.07
   2  -4  -3    0.05    0.05
  -2   4   3    0.06    0.05
   2  -4  -2   22.52    0.65
   2  -4  -2   24.61    0.60
  -2   4   2   23.46    0.61
   2  -4  -2   23.48    0.64
   2  -4  -1    0.92    0.12
   2  -4  -1    0.08    0.06
   2  -4  -1    1.02    0.12
   2  -4  -1    1.07    0.14
   2  -4   0   42.18    0.70
   2  -4   0   43.86    0.86
   2  -4   0   43.41    0.89
   2  -4   1    7.19    0.22
   2  -4   1    7.88    0.33
   2  -4   1    7.64    0.33
  -2   4  -2    0.20    0.07
   2  -4   2    0.30    0.10
   2  -4   2    0.17    0.06
  -2   4  -3    3.25    0.17
   2  -4   3    3.32    0.24
  -2   4  -3    3.09    0.22
   2  -4   3    3.41    0.22
  -2   4  -4    9.31    0.39
   2  -4   4    9.21    0.41
   2  -4   4    9.18    0.28
  -2   4  -4    9.42    0.31
   2  -4   4    9.17    0.36
   2  -4   5    9.21    0.36
   2  -4   5    9.46    0.43
  -2   4  -5    9.38    0.44
   2  -4   5    8.97    0.30
  -2   4  -5    9.58    0.39
  -2   4  -6    0.10    0.05
  -2   4  -6    0.19    0.08
   2  -4   6    0.13    0.07
   2  -4   6    0.16    0.05
  -2   4  -7    2.92    0.26
   2  -4   7    2.67    0.18
   2  -4   7    2.74    0.24
  -2   4  -7    2.85    0.22
   2  -4   8    2.43    0.24
   2  -4   8    2.46    0.19
  -2   4  -8    2.62    0.21
   2  -4   9    0.63    0.11
  -2   4  -9    0.51    0.10
   2  -4   9    0.64    0.13
  -2   4 -10    1.31    0.16
   2  -4  10    1.24    0.15
  -2   4 -11    1.58    0.18
   2  -4  11    1.55    0.18
  -2   4 -12    0.84    0.14
  -2   4 -13    0.19    0.08
   2  -4  13    0.18    0.10
   2  -4  14    1.01    0.23
  -2   3  15    0.84    0.21
  -2   3  14    1.63    0.26
  -2   3  13    2.98    0.32
  -2   3  12    6.10    0.44
  -2   3  11    6.31    0.42
  -2   3  10    1.33    0.19
  -2   3   9    2.26    0.24
   2  -3  -8    0.13    0.08
  -2   3   8    0.10    0.08
   2  -3  -7   37.35    0.89
  -2   3   7   37.80    0.92
   2  -3  -7   37.20    0.93
  -2   3   7   34.88    0.88
  -2   3   6    1.78    0.18
  -2   3   6    1.88    0.18
   2  -3  -6    1.86    0.18
  -2   3   5    2.02    0.18
   2  -3  -5    2.01    0.17
  -2   3   5    1.93    0.18
  -2   3   4   13.76    0.45
  -2   3   4   13.85    0.45
   2  -3  -4   14.29    0.44
  -2   3   3   54.78    0.99
   2  -3  -3   54.77    0.97
  -2   3   3   53.96    1.00
   2  -3  -2    2.80    0.18
   2  -3  -2    2.79    0.20
  -2   3   2    2.75    0.18
   2  -3  -2    2.78    0.19
   2  -3  -1   60.15    1.09
  -2   3   1   61.33    1.05
   2  -3  -1   63.14    1.04
   2  -3  -1   62.36    1.06
   2  -3   0    4.24    0.19
   2  -3   0    4.15    0.17
   2  -3   0    4.46    0.22
   2  -3   1    1.33    0.14
   2  -3   1    1.38    0.13
   2  -3   1    1.60    0.11
  -2   3  -2   60.04    0.94
   2  -3   2   60.49    1.09
  -2   3  -2   59.78    1.03
   2  -3   2   60.85    1.01
  -2   3  -3    0.98    0.11
   2  -3   3    0.76    0.11
   2  -3   3    0.98    0.10
  -2   3  -3    0.75    0.09
   2  -3   3    0.84    0.09
   2  -3   4   12.03    0.35
   2  -3   4   12.24    0.45
  -2   3  -4   12.28    0.39
   2  -3   4   12.89    0.38
   2  -3   5    4.11    0.21
   2  -3   5    4.42    0.28
  -2   3  -5    3.91    0.21
   2  -3   6   43.25    0.97
  -2   3  -6   41.63    0.82
   2  -3   6   41.25    0.83
   2  -3   7    2.23    0.18
   2  -3   7    2.05    0.21
  -2   3  -7    2.17    0.22
  -2   3  -7    1.98    0.16
   2  -3   8    2.60    0.25
  -2   3  -8    2.58    0.21
   2  -3   8    2.35    0.20
  -2   3  -8    2.86    0.19
  -2   3  -9    2.52    0.21
   2  -3   9    2.43    0.21
  -2   3  -9    2.09    0.18
   2  -3  10    5.47    0.34
  -2   3 -10    5.24    0.28
   2  -3  11    1.45    0.19
  -2   3 -11    1.66    0.16
   2  -3  11    1.52    0.15
  -2   3 -12    0.03    0.05
   2  -3  12    0.18    0.09
   2  -3  12    0.09    0.04
   2  -3  13    2.90    0.33
   2  -3  14    0.82    0.19
   2  -3  15    0.22    0.15
  -2   2  15    0.53    0.17
  -2   2  14    0.20    0.11
  -2   2  13    0.79    0.17
  -2   2  12    0.10    0.08
  -2   2  11    2.34    0.25
  -2   2  10    1.51    0.19
  -2   2   9    0.25    0.09
  -2   2   8    5.44    0.33
  -2   2   8    6.58    0.36
   2  -2  -8    5.92    0.35
   2  -2  -8    6.28    0.35
   2  -2  -7    0.34    0.09
  -2   2   7    0.26    0.08
  -2   2   7    0.33    0.09
  -2   2   6    4.79    0.27
  -2   2   6    4.79    0.27
  -2   2   5    3.39    0.22
  -2   2   5    3.49    0.22
  -2   2   4   10.79    0.37
  -2   2   4   11.38    0.38
  -2   2   3   49.75    0.88
  -2   2   3   51.25    0.90
  -2   2   2    3.19    0.17
  -2   2   2    3.55    0.18
  -2   2   1  967.43   10.81
   2  -2  -1 1000.00   10.96
  -2   2   1  987.19   10.92
   2  -2   0  105.09    1.41
  -2   2   0  102.73    1.32
   2  -2   0  104.75    1.33
   2  -2   1  122.57    1.72
   2  -2   1  125.43    1.47
   2  -2   1  122.65    1.61
   2  -2   1  121.54    1.61
   2  -2   2  141.08    1.93
  -2   2  -2  138.82    1.80
   2  -2   2  138.40    1.78
  -2   2  -3    1.42    0.11
   2  -2   3    1.14    0.11
   2  -2   3    1.63    0.15
   2  -2   3    1.31    0.10
   2  -2   4   19.52    0.55
   2  -2   4   18.55    0.47
  -2   2  -4   19.07    0.42
   2  -2   4   18.98    0.40
   2  -2   5    1.89    0.15
   2  -2   5    1.79    0.17
  -2   2  -5    2.06    0.16
  -2   2  -5    1.99    0.12
  -2   2  -6    0.25    0.05
   2  -2   6    0.12    0.07
   2  -2   6    0.23    0.07
  -2   2  -7    0.75    0.08
   2  -2   7    0.48    0.10
   2  -2   7    0.81    0.12
   2  -2   8    0.11    0.07
  -2   2  -8    0.11    0.04
   2  -2   8    0.12    0.04
  -2   2  -8    0.00    0.04
  -2   2  -8    0.08    0.05
  -2   2  -9    2.63    0.23
   2  -2   9    2.20    0.16
   2  -2   9    2.21    0.22
  -2   2  -9    2.32    0.15
   2  -2  10    0.09    0.08
  -2   2 -10    0.08    0.05
   2  -2  10   -0.05    0.06
   2  -2  11    2.03    0.23
   2  -2  11    2.09    0.18
  -2   2 -11    2.16    0.16
  -2   2 -12    1.13    0.12
   2  -2  12    1.08    0.14
   2  -2  12    1.04    0.18
   2  -2  12    1.25    0.22
   2  -2  13    3.14    0.31
   2  -2  13    2.35    0.29
   2  -2  14    1.88    0.28
   2  -2  15    0.14    0.12
  -2   1  15    0.54    0.16
  -2   1  14    0.55    0.15
  -2   1  13    2.59    0.29
  -2   1  12    2.37    0.27
  -2   1  11    1.86    0.22
  -2   1  10    0.50    0.11
   2  -1  -9    1.47    0.18
  -2   1   9    1.37    0.18
  -2   1   9    1.98    0.21
   2  -1  -8   44.69    1.01
  -2   1   8   44.55    1.01
  -2   1   8   47.27    1.04
  -2   1   7    4.64    0.27
  -2   1   6   17.75    0.53
  -2   1   5   42.02    0.83
  -2   1   4   12.70    0.39
  -2   1   3   51.69    0.88
  -2   1   2   13.12    0.35
   2  -1  -1  272.96    3.20
  -2   1   1  268.01    3.21
   2  -1   0  229.00    2.77
   2  -1   1    1.22    0.11
   2  -1   1    1.02    0.10
   2  -1   2    0.27    0.04
   2  -1   2    0.22    0.06
   2  -1   2    0.33    0.07
   2  -1   3    4.57    0.22
   2  -1   3    4.90    0.22
   2  -1   3    4.75    0.13
   2  -1   4    2.18    0.16
   2  -1   4    2.19    0.17
   2  -1   5   33.11    0.74
   2  -1   5   34.05    0.77
   2  -1   5   33.70    0.53
  -2   1  -5   33.12    0.48
   2  -1   6    7.75    0.35
   2  -1   6    7.49    0.23
  -2   1  -6    7.75    0.18
  -2   1  -7    0.02    0.02
   2  -1   7    0.00    0.02
  -2   1  -7    0.04    0.06
  -2   1  -7   -0.01    0.05
   2  -1   7   -0.09    0.06
   2  -1   8    1.32    0.12
  -2   1  -8    1.38    0.18
  -2   1  -8    1.49    0.17
  -2   1  -8    1.33    0.08
   2  -1   8    1.11    0.16
   2  -1   9   26.09    0.80
   2  -1   9   26.78    0.62
  -2   1  -9   26.23    0.47
   2  -1  10   59.07    1.34
   2  -1  10   61.00    1.09
   2  -1  10   55.29    1.31
  -2   1 -10   59.42    0.87
   2  -1  11    6.35    0.42
   2  -1  11    6.95    0.44
   2  -1  11    7.02    0.33
  -2   1 -11    6.67    0.22
   2  -1  12    2.21    0.27
   2  -1  12    2.22    0.20
   2  -1  12    1.93    0.25
   2  -1  13    5.50    0.44
   2  -1  13    5.47    0.43
   2  -1  14    2.18    0.30
   2  -1  15    2.15    0.31
  -2   0  15    0.04    0.10
  -2   0  14    2.08    0.28
  -2   0  13   -0.03    0.09
  -2   0  12    5.59    0.40
  -2   0  11    0.20    0.10
  -2   0  10    1.46    0.20
  -2   0   9    2.17    0.21
   2   0  -9    2.68    0.23
  -2   0   8    7.35    0.37
  -2   0   7    0.00    0.04
  -2   0   6   10.01    0.38
  -2   0   5   32.11    0.69
  -2   0   4    0.09    0.05
  -2   0   3    6.43    0.23
  -2   0   2  322.89    3.74
   2   0  -1   32.54    0.51
  -2   0   1   31.77    0.54
   2   0  -1   32.96    0.61
   2   0   0   23.25    0.50
   2   0   0   23.12    0.40
   2   0   0   22.59    0.41
  -2   0  -1  128.10    1.64
   2   0   1  129.89    1.62
   2   0   1  129.75    1.72
   2   0   2   21.62    0.50
  -2   0  -2   22.07    0.47
   2   0   2   21.84    0.46
   2   0   3  166.94    2.21
   2   0   3  164.16    2.14
  -2   0  -3  165.39    2.17
   2   0   4   31.30    0.71
  -2   0  -4   31.61    0.69
  -2   0  -4   32.91    0.56
  -2   0  -5   26.01    0.66
   2   0   5   25.55    0.67
  -2   0  -5   26.33    0.52
  -2   0  -6   21.12    0.62
   2   0   6   20.43    0.62
   2   0   7    0.98    0.14
  -2   0  -7    0.83    0.13
   2   0   8    0.09    0.07
  -2   0  -8    0.11    0.08
   2   0   8    0.19    0.09
   2   0   9   13.16    0.54
   2   0   9   12.64    0.56
   2   0  10   17.69    0.66
   2   0  10   18.19    0.71
   2   0  11    4.59    0.35
   2   0  11    4.45    0.36
   2   0  12    0.10    0.08
   2   0  12    0.01    0.08
   2   0  13    2.94    0.32
   2   0  14   -0.05    0.09
   2   0  15    0.28    0.13
  -2  -1  15    0.03    0.11
  -2  -1  14    7.91    0.53
  -2  -1  13    3.87    0.36
  -2  -1  12   10.49    0.56
  -2  -1  11    2.19    0.24
   2   1 -10    0.19    0.07
  -2  -1  10    0.36    0.11
   2   1  -9   -0.01    0.05
  -2  -1   9    0.03    0.05
   2   1  -9    0.01    0.06
  -2  -1   8    0.50    0.10
  -2  -1   7   15.74    0.52
  -2  -1   6    7.83    0.33
   2   1  -5   23.41    0.56
  -2  -1   5   23.06    0.55
  -2  -1   4    0.88    0.09
   2   1  -4    0.89    0.09
  -2  -1   3    4.15    0.18
   2   1  -3    4.70    0.19
   2   1  -2    2.33    0.11
  -2  -1   2    2.17    0.11
   2   1  -1  161.17    2.05
   2   1  -1  158.66    1.87
  -2  -1   1  157.70    1.88
   2   1   0    9.42    0.30
  -2  -1   0    9.14    0.19
   2   1   0    9.38    0.28
   2   1   0    9.28    0.19
  -2  -1   0    8.82    0.29
   2   1   1   16.98    0.43
  -2  -1  -1   17.17    0.34
  -2  -1  -1   17.61    0.43
   2   1   2    5.78    0.25
  -2  -1  -2    5.20    0.24
  -2  -1  -2    5.85    0.21
   2   1   2    5.36    0.17
  -2  -1  -3    3.27    0.18
   2   1   3    3.55    0.21
   2   1   3    3.18    0.12
  -2  -1  -4   11.88    0.35
   2   1   4   12.28    0.44
  -2  -1  -4   11.93    0.39
  -2  -1  -5   90.04    1.36
   2   1   5   86.87    1.52
  -2  -1  -5   91.06    1.46
   2   1   6    1.17    0.16
  -2  -1  -6    0.96    0.11
   2   1   6    0.96    0.12
  -2  -1  -6    1.15    0.14
   2   1   7    0.41    0.11
  -2  -1  -7    0.28    0.08
  -2  -1  -7    0.32    0.08
  -2  -1  -7    0.47    0.10
   2   1   7    0.22    0.07
   2   1   8    0.61    0.11
   2   1   8    0.59    0.12
   2   1   9    0.64    0.12
   2   1   9    0.49    0.12
   2   1  10    3.66    0.29
   2   1  10    3.74    0.33
   2   1  11    1.18    0.17
   2   1  11    1.51    0.22
   2   1  12    1.11    0.19
   2   1  12    1.02    0.19
   2   1  13    0.20    0.09
   2   1  14    0.24    0.12
   2   1  15    0.22    0.11
  -2  -2  15    0.90    0.20
  -2  -2  14    0.78    0.19
  -2  -2  13    4.06    0.36
  -2  -2  12    2.77    0.29
   2   2 -11    3.51    0.26
  -2  -2  11    3.31    0.30
   2   2 -10    0.06    0.05
  -2  -2  10    0.00    0.07
   2   2 -10    0.05    0.06
  -2  -2   9    0.08    0.07
   2   2  -9   -0.05    0.05
   2   2  -8    0.03    0.04
  -2  -2   8    0.39    0.11
  -2  -2   7    7.42    0.34
   2   2  -7    0.96    0.12
  -2  -2   6    0.17    0.06
   2   2  -6    0.17    0.05
  -2  -2   5    0.01    0.04
   2   2  -5    0.03    0.03
   2   2  -4    5.24    0.18
  -2  -2   4    5.19    0.22
  -2  -2   3  276.57    3.24
   2   2  -3  277.44    3.11
   2   2  -2    6.47    0.24
  -2  -2   2    6.83    0.18
   2   2  -1   95.93    1.33
   2   2  -1   92.95    1.30
  -2  -2   1   92.21    1.10
   2   2   0    8.10    0.27
  -2  -2   0    7.42    0.27
  -2  -2   0    7.40    0.15
   2   2   1   34.10    0.68
  -2  -2  -1   32.79    0.52
  -2  -2  -1   33.70    0.67
   2   2   1   32.59    0.64
  -2  -2  -2    2.76    0.18
   2   2   2    2.56    0.18
  -2  -2  -2    2.58    0.14
   2   2   2    2.49    0.09
   2   2   2    2.77    0.15
   2   2   3    2.36    0.11
   2   2   3    2.47    0.19
  -2  -2  -3    2.26    0.15
   2   2   3    2.17    0.13
  -2  -2  -3    2.37    0.18
   2   2   4   15.55    0.38
  -2  -2  -4   16.02    0.52
   2   2   4   15.44    0.52
  -2  -2  -4   15.07    0.45
   2   2   4   15.20    0.37
   2   2   5    0.03    0.06
   2   2   5    0.18    0.05
  -2  -2  -5    0.16    0.07
  -2  -2  -5    0.17    0.06
  -2  -2  -5    0.09    0.05
   2   2   6    1.51    0.18
   2   2   6    1.27    0.13
  -2  -2  -6    1.27    0.15
  -2  -2  -6    1.46    0.17
  -2  -2  -6    1.37    0.17
  -2  -2  -7    5.20    0.30
  -2  -2  -7    5.38    0.33
   2   2   7    4.94    0.34
   2   2   7    5.13    0.28
  -2  -2  -8   12.90    0.51
   2   2   8   13.64    0.60
   2   2   8   12.58    0.48
   2   2   9    9.92    0.45
   2   2   9   10.01    0.54
  -2  -2  -9    9.70    0.46
   2   2  10    0.19    0.10
   2   2  10    0.14    0.09
   2   2  11    4.59    0.40
   2   2  11    4.84    0.35
   2   2  12    0.11    0.08
   2   2  13    0.76    0.18
   2   2  14    0.44    0.13
   2   2  15    1.83    0.27
  -2  -3  15    0.72    0.19
  -2  -3  14    0.01    0.09
  -2  -3  13    0.45    0.14
  -2  -3  12   -0.07    0.08
  -2  -3  11    0.27    0.10
   2   3 -11    0.27    0.07
   2   3 -10    4.08    0.29
  -2  -3  10    4.80    0.34
   2   3  -9    0.03    0.02
   2   3  -9   -0.02    0.07
   2   3  -8   59.93    1.02
  -2  -3   8   60.20    1.22
   2   3  -7    0.03    0.03
  -2  -3   7   -0.06    0.07
   2   3  -7    0.00    0.04
  -2  -3   6   28.50    0.69
   2   3  -6   29.05    0.63
  -2  -3   5    0.75    0.10
   2   3  -5    0.70    0.08
  -2  -3   4    0.56    0.07
   2   3  -4    0.44    0.05
   2   3  -3   36.15    0.51
  -2  -3   3   37.51    0.62
   2   3  -3   37.90    0.61
   2   3  -3   38.30    0.70
  -2  -3   2    3.61    0.12
   2   3  -2    3.54    0.17
   2   3  -2    3.78    0.16
   2   3  -1   58.31    0.92
  -2  -3   0    5.04    0.15
   2   3   0    5.12    0.23
  -2  -3   0    5.33    0.23
   2   3   1    0.02    0.04
  -2  -3  -1    0.01    0.04
   2   3   1    0.01    0.03
  -2  -3  -2    6.74    0.29
  -2  -3  -2    7.09    0.31
   2   3   2    6.66    0.31
   2   3   2    6.72    0.29
   2   3   3    0.84    0.12
   2   3   3    0.78    0.10
  -2  -3  -3    0.65    0.10
   2   3   3    0.73    0.06
   2   3   4   14.10    0.34
  -2  -3  -4   14.94    0.53
   2   3   4   13.98    0.51
   2   3   4   14.68    0.44
   2   3   5    0.51    0.11
  -2  -3  -5    0.42    0.10
   2   3   5    0.44    0.07
  -2  -3  -5    0.60    0.12
  -2  -3  -6   13.86    0.52
   2   3   6   13.04    0.55
   2   3   6   13.71    0.41
  -2  -3  -6   12.17    0.50
  -2  -3  -7    3.27    0.27
   2   3   7    3.08    0.21
  -2  -3  -7    3.52    0.28
   2   3   7    3.12    0.28
   2   3   8    0.05    0.10
   2   3   8    0.04    0.05
  -2  -3  -8   -0.13    0.08
  -2  -3  -9    6.74    0.41
   2   3   9    7.10    0.37
   2   3   9    6.77    0.46
   2   3  10    0.12    0.10
   2   3  10    0.03    0.05
  -2  -3 -10    0.20    0.09
   2   3  11    0.06    0.07
   2   3  12   -0.04    0.07
   2   3  13    0.14    0.09
   2   3  14    0.65    0.16
   2   4 -15    0.97    0.20
  -2  -4  15    1.34    0.25
  -2  -4  14    0.35    0.15
  -2  -4  13   -0.03    0.09
  -2  -4  12    5.77    0.42
  -2  -4  11    0.35    0.11
  -2  -4  10    0.07    0.07
   2   4 -10    0.20    0.08
  -2  -4   9    0.19    0.09
   2   4  -9    0.10    0.05
   2   4  -9    0.11    0.04
  -2  -4   8   89.36    1.62
   2   4  -8   93.36    1.28
  -2  -4   7    1.98    0.18
   2   4  -7    2.05    0.11
   2   4  -7    1.91    0.17
  -2  -4   6   37.79    0.82
   2   4  -6   38.17    0.75
   2   4  -6   37.42    0.57
  -2  -4   5    0.97    0.11
   2   4  -5    0.92    0.15
   2   4  -5    0.91    0.06
   2   4  -4    0.76    0.06
  -2  -4   4    0.81    0.08
   2   4  -4    0.91    0.14
   2   4  -4    0.83    0.06
   2   4  -4    0.76    0.09
   2   4  -3    3.17    0.16
   2   4  -3    3.04    0.13
   2   4  -3    2.70    0.23
  -2  -4   3    2.98    0.14
   2   4  -2    6.02    0.21
  -2  -4   2    5.58    0.14
   2   4  -2    5.55    0.32
   2   4  -1    0.10    0.07
  -2  -4   1    0.13    0.02
   2   4  -1    0.14    0.05
   2   4   0    1.19    0.15
   2   4   0    1.17    0.12
  -2  -4  -1   13.02    0.34
  -2  -4  -1   12.95    0.40
   2   4   1   13.10    0.43
   2   4   1   12.93    0.49
  -2  -4  -2    3.68    0.22
  -2  -4  -2    3.82    0.24
   2   4   2    3.70    0.25
   2   4   2    3.77    0.24
  -2  -4  -3   19.20    0.60
  -2  -4  -3   18.26    0.55
   2   4   3   18.47    0.59
   2   4   4   46.80    1.06
  -2  -4  -4   46.88    1.06
   2   4   4   45.25    0.70
   2   4   5    0.08    0.08
   2   4   5    0.08    0.04
   2   4   6    0.06    0.07
  -2  -4  -6    0.00    0.06
   2   4   6    0.02    0.04
  -2  -4  -7    3.06    0.28
   2   4   7    3.19    0.21
   2   4   7    3.32    0.30
   2   4   8    0.98    0.18
  -2  -4  -8    0.72    0.15
   2   4   8    0.88    0.12
   2   4   9    4.49    0.29
  -2  -4  -9    4.44    0.36
   2   4  10    2.21    0.22
  -2  -4 -10    2.49    0.28
   2   4  11    0.52    0.12
  -2  -4 -11    0.36    0.13
   2   5 -14    1.22    0.23
  -2  -5  14    0.82    0.19
  -2  -5  13    3.61    0.36
   2   5 -13    3.64    0.37
  -2  -5  12    3.25    0.33
   2   5 -12    3.29    0.34
  -2  -5  11    0.59    0.14
   2   5 -11    0.66    0.16
  -2  -5  10    0.00    0.07
   2   5 -10    0.03    0.10
  -2  -5   9    0.00    0.06
   2   5  -9    0.10    0.10
  -2  -5   8    6.76    0.36
   2   5  -8    5.67    0.41
  -2  -5   7    0.28    0.08
   2   5  -7    0.09    0.08
  -2  -5   6    0.30    0.07
   2   5  -6    0.35    0.10
   2   5  -6    0.42    0.07
   2   5  -6    0.21    0.05
  -2  -5   5    0.22    0.06
   2   5  -5    0.04    0.06
   2   5  -5    0.18    0.05
   2   5  -5    0.21    0.04
   2   5  -4    0.83    0.15
  -2  -5   4    0.86    0.09
   2   5  -3    0.20    0.10
  -2  -5   3    0.22    0.04
   2   5  -2    0.10    0.04
   2   5  -2    0.20    0.10
  -2  -5   2    0.06    0.01
   2   5  -1    0.05    0.03
   2   5  -1   -0.01    0.06
  -2  -5   1    0.05    0.02
   2   5   0    0.33    0.07
   2   5   0    0.15    0.08
  -2  -5  -1    5.28    0.25
   2   5   1    5.87    0.29
  -2  -5  -1    5.34    0.23
   2   5   1    5.26    0.34
  -2  -5  -2   39.35    0.80
   2   5   2   41.28    0.93
  -2  -5  -2   40.14    0.91
  -2  -5  -2   39.96    0.84
   2   5   2   41.26    1.03
   2   5   3   26.84    0.80
  -2  -5  -3   26.95    0.76
   2   5   3   27.84    0.78
  -2  -5  -3   27.27    0.70
   2   5   4   23.02    0.75
   2   5   4   24.41    0.76
  -2  -5  -4   24.56    0.70
   2   5   5    6.53    0.40
   2   5   5    6.29    0.36
  -2  -5  -6    0.62    0.15
   2   5   6    0.80    0.09
  -2  -5  -7   -0.05    0.08
  -2  -5  -8    0.04    0.10
  -2  -5  -9    0.27    0.13
  -2  -5 -10    0.29    0.13
  -2  -5 -11    0.02    0.08
  -2  -5 -12    0.22    0.13
  -2  -6  14    0.09    0.12
  -2  -6  13    1.73    0.26
   2   6 -12    0.80    0.18
  -2  -6  12    0.56    0.13
   2   6 -11    0.34    0.14
  -2  -6  11    0.49    0.13
   2   6 -10    0.30    0.13
  -2  -6  10    0.33    0.11
  -2  -6   9    1.70    0.20
   2   6  -9    1.47    0.24
  -2  -6   8   -0.09    0.06
   2   6  -8    0.04    0.08
  -2  -6   7    4.29    0.27
   2   6  -7    3.38    0.33
   2   6  -6    0.05    0.09
  -2  -6   6    0.10    0.05
   2   6  -5    0.75    0.17
  -2  -6   5    1.06    0.11
  -2  -6   4    8.49    0.27
   2   6  -4    8.61    0.51
   2   6  -3    0.44    0.13
  -2  -6   3    0.34    0.03
  -2  -6   2   16.36    0.32
   2   6  -2   16.95    0.71
   2   6  -1    0.68    0.16
  -2  -6   1    0.52    0.06
  -2  -6   0    0.32    0.06
   2   6   0    0.32    0.11
   2   6   1    1.08    0.17
  -2  -6  -2    5.37    0.27
   2   6   2    6.33    0.41
   2   6   3    1.48    0.21
  -2  -6  -3    1.70    0.17
   2   6   4    0.20    0.09
  -2  -6  -4    0.23    0.08
  -2  -6  -5    1.62    0.24
   2   6   5    1.58    0.21
  -2  -6  -6    0.11    0.10
  -2  -6  -7    0.30    0.13
  -2  -6  -8    0.23    0.13
  -2  -6  -9   -0.10    0.09
  -2  -6 -10    0.49    0.15
   2   7  -9    1.23    0.24
   2   7  -8    0.21    0.12
   2   7  -7    0.16    0.11
   2   7  -6    0.45    0.13
   2   7  -5    0.33    0.13
   2   7  -4    0.67    0.17
   2   7  -3    5.80    0.46
   2   7  -2    0.34    0.14
   2   7  -1   -0.03    0.09
   2   7   0   -0.08    0.08
   2   7   1    0.11    0.09
   2   7   2    2.91    0.32
   2   7   3    1.12    0.21
   2   7   4    0.00    0.08
  -2  -7  -5    0.56    0.17
  -2  -7  -6   -0.02    0.11
   2   8  -5    0.15    0.12
   2   8  -4    0.20    0.13
   2   8  -3    0.11    0.10
   2   8  -2   -0.04    0.11
   2   8  -1    0.07    0.08
   2   8   0    0.32    0.14
   2   8   1    0.78    0.18
   2   8   2    0.25    0.11
   2   8   3   -0.03    0.08
   2   8   4    0.53    0.16
   3 -10  -1    0.13    0.12
   3 -10  -1   -0.02    0.09
   3 -10   0    0.12    0.12
   3 -10   0   -0.02    0.11
   3 -10   1    0.38    0.14
   3 -10   1   -0.14    0.12
   3 -10   2    0.82    0.17
   3 -10   3    0.43    0.14
   3 -10   4    0.80    0.19
   3 -10   5    1.62    0.25
   3 -10   6    0.17    0.11
   3 -10   7   -0.02    0.09
   3 -10   8    0.41    0.15
   3  -9  -7    0.57    0.17
   3  -9  -6    0.94    0.20
   3  -9  -5    0.21    0.11
   3  -9  -5    0.03    0.08
   3  -9  -4    0.15    0.10
   3  -9  -4    0.17    0.09
   3  -9  -3    0.07    0.07
   3  -9  -2    0.32    0.11
   3  -9  -1    0.43    0.15
   3  -9   0    0.65    0.17
   3  -9   0    0.42    0.12
   3  -9   1    0.06    0.09
  -3   9  -1    0.04    0.13
   3  -9   1   -0.08    0.12
  -3   9  -2    1.50    0.26
   3  -9   2    1.23    0.21
  -3   9  -3    2.95    0.36
   3  -9   3    3.21    0.33
  -3   9  -4    2.67    0.34
   3  -9   4    2.55    0.30
   3  -9   5    4.75    0.40
  -3   9  -5    4.28    0.43
  -3   9  -6    2.00    0.30
   3  -9   6    1.88    0.26
  -3   9  -7   -0.05    0.11
   3  -9   7    0.00    0.10
  -3   9  -8    0.51    0.15
   3  -9   8    0.51    0.16
  -3   9  -9    0.30    0.12
   3  -9   9    0.47    0.16
   3  -9  10    0.03    0.10
  -3   8  10    0.08    0.10
  -3   8   9    0.07    0.08
   3  -8  -9    0.12    0.13
   3  -8  -8    0.44    0.16
  -3   8   8    0.69    0.16
  -3   8   7    0.23    0.11
   3  -8  -7    0.35    0.12
   3  -8  -7    0.25    0.12
   3  -8  -6    0.82    0.18
   3  -8  -6    0.82    0.19
  -3   8   6    0.83    0.18
   3  -8  -5    0.45    0.13
   3  -8  -5    0.17    0.11
   3  -8  -4    0.07    0.12
   3  -8  -4    0.06    0.06
   3  -8  -3   -0.10    0.10
   3  -8  -3    0.07    0.09
   3  -8  -2    0.18    0.11
   3  -8  -2    0.26    0.06
   3  -8  -1    5.87    0.41
   3  -8   0    1.48    0.21
  -3   8  -1    0.81    0.19
   3  -8   1    0.46    0.13
  -3   8  -2    0.30    0.12
   3  -8   2    0.07    0.08
   3  -8   3    4.06    0.36
  -3   8  -3    4.51    0.40
  -3   8  -4    0.36    0.14
   3  -8   4    0.39    0.13
  -3   8  -5    2.46    0.30
   3  -8   5    2.58    0.29
  -3   8  -6    2.03    0.28
   3  -8   6    1.86    0.25
  -3   8  -7    0.42    0.15
   3  -8   7    0.21    0.10
  -3   8  -8    0.51    0.15
   3  -8   8    0.71    0.17
  -3   8  -9    1.32    0.23
   3  -8   9    1.20    0.22
  -3   8 -10    1.34    0.23
   3  -8  10    1.96    0.28
  -3   8 -11    1.63    0.27
   3  -8  11    1.34    0.24
  -3   8 -12    2.30    0.32
  -3   7  12    0.02    0.12
  -3   7  11    0.06    0.09
  -3   7  10    0.77    0.19
  -3   7   9    0.02    0.08
   3  -7  -9    0.08    0.11
   3  -7  -8    1.22    0.23
   3  -7  -8    1.55    0.25
  -3   7   8    1.31    0.21
   3  -7  -7    0.16    0.11
   3  -7  -7   -0.03    0.10
  -3   7   7    0.23    0.12
   3  -7  -6   -0.08    0.10
   3  -7  -6   -0.01    0.10
  -3   7   6    0.10    0.09
  -3   7   5    1.10    0.18
   3  -7  -5    1.27    0.19
   3  -7  -5    1.13    0.21
   3  -7  -4   -0.02    0.09
   3  -7  -4    0.20    0.12
   3  -7  -3    4.06    0.35
   3  -7  -3    3.92    0.32
   3  -7  -2    7.12    0.43
   3  -7  -2    7.24    0.46
   3  -7  -1    3.27    0.18
   3  -7  -1    3.22    0.26
   3  -7  -1    3.51    0.30
   3  -7   0    0.55    0.07
   3  -7   0    0.52    0.12
  -3   7  -1    0.28    0.11
   3  -7   1    0.34    0.12
   3  -7   2    3.05    0.30
  -3   7  -2    3.38    0.32
  -3   7  -3    0.69    0.15
   3  -7   3    0.65    0.16
  -3   7  -4    0.01    0.08
   3  -7   4    0.15    0.04
   3  -7   4    0.22    0.11
  -3   7  -5   -0.13    0.10
   3  -7   5   -0.01    0.08
   3  -7   5    0.00    0.03
  -3   7  -6    0.47    0.15
  -3   7  -6    0.38    0.07
   3  -7   6    0.36    0.13
   3  -7   6    0.48    0.07
  -3   7  -7    0.11    0.09
   3  -7   7   -0.01    0.08
   3  -7   7    0.05    0.03
   3  -7   8    2.92    0.31
  -3   7  -8    3.02    0.31
   3  -7   9    6.50    0.47
  -3   7  -9    7.24    0.49
  -3   7 -10    0.08    0.08
   3  -7  10    0.10    0.09
  -3   7 -11    1.94    0.26
   3  -7  11    2.06    0.28
  -3   7 -12    0.40    0.15
   3  -7  12    0.61    0.16
  -3   6  13    0.04    0.09
  -3   6  12    1.31    0.24
  -3   6  11   -0.10    0.13
  -3   6  10    0.80    0.18
  -3   6   9   -0.06    0.10
   3  -6  -8    0.92    0.19
  -3   6   8    0.68    0.16
  -3   6   7    1.31    0.20
   3  -6  -7    1.41    0.21
   3  -6  -6    1.55    0.23
   3  -6  -6    1.92    0.24
  -3   6   6    1.91    0.23
   3  -6  -5    6.55    0.41
   3  -6  -5    6.10    0.42
  -3   6   5    6.24    0.39
   3  -6  -4    3.56    0.30
   3  -6  -4    3.75    0.32
   3  -6  -4    4.04    0.28
  -3   6   4    3.24    0.28
  -3   6   3    0.12    0.07
   3  -6  -3    0.19    0.09
   3  -6  -3    0.06    0.08
   3  -6  -3    0.11    0.08
   3  -6  -2    0.07    0.07
   3  -6  -2    0.07    0.07
   3  -6  -2    0.17    0.08
   3  -6  -1    1.08    0.15
   3  -6  -1    1.04    0.15
   3  -6  -1    0.93    0.10
   3  -6   0    0.64    0.12
   3  -6   0    0.58    0.11
   3  -6   0    0.67    0.09
  -3   6  -1   -0.02    0.07
   3  -6   1    0.13    0.09
  -3   6  -1   -0.12    0.08
   3  -6   1    0.06    0.06
  -3   6  -2    2.21    0.24
   3  -6   2    2.01    0.22
   3  -6   2    2.13    0.22
  -3   6  -3    0.29    0.11
   3  -6   3    0.32    0.12
  -3   6  -4    0.68    0.14
   3  -6   4    0.61    0.14
   3  -6   4    0.63    0.09
  -3   6  -5    1.65    0.21
   3  -6   5    1.57    0.21
  -3   6  -5    1.34    0.13
   3  -6   5    1.66    0.14
  -3   6  -6    0.88    0.16
   3  -6   6    0.76    0.10
   3  -6   6    0.44    0.12
  -3   6  -7    5.26    0.30
   3  -6   7    5.46    0.27
   3  -6   7    4.98    0.38
  -3   6  -7    5.10    0.37
  -3   6  -8    0.30    0.09
   3  -6   8    0.43    0.13
  -3   6  -8    0.54    0.11
   3  -6   8    0.40    0.08
  -3   6  -9    8.40    0.48
   3  -6   9    7.97    0.36
   3  -6   9    7.79    0.50
  -3   6 -10    0.05    0.08
   3  -6  10    0.05    0.06
   3  -6  10    0.03    0.10
  -3   6 -11    1.32    0.20
   3  -6  11    1.51    0.17
   3  -6  11    1.28    0.23
  -3   6 -12    0.50    0.14
  -3   5  14    3.72    0.41
  -3   5  13    0.14    0.11
  -3   5  12    3.05    0.34
  -3   5  11    1.07    0.21
  -3   5  10    0.02    0.09
  -3   5   9    0.36    0.13
  -3   5   8    0.02    0.07
   3  -5  -7    7.57    0.46
  -3   5   7    7.27    0.43
   3  -5  -6    8.08    0.45
  -3   5   6    7.05    0.41
   3  -5  -5    9.79    0.50
   3  -5  -5    8.95    0.46
   3  -5  -5    9.84    0.44
  -3   5   5    9.29    0.46
  -3   5   4    1.98    0.21
   3  -5  -4    1.98    0.21
   3  -5  -4    1.92    0.22
   3  -5  -4    1.79    0.18
   3  -5  -4    2.13    0.22
   3  -5  -3    0.54    0.11
   3  -5  -3    0.44    0.10
   3  -5  -3    0.35    0.09
  -3   5   3    0.59    0.12
   3  -5  -3    0.50    0.12
   3  -5  -2    3.66    0.25
   3  -5  -2    2.84    0.25
  -3   5   2    3.20    0.25
   3  -5  -2    3.14    0.23
   3  -5  -2    3.55    0.27
   3  -5  -1    4.71    0.30
   3  -5  -1    4.57    0.23
   3  -5  -1    4.51    0.31
   3  -5  -1    5.06    0.30
   3  -5   0    1.22    0.15
   3  -5   0    1.29    0.15
   3  -5   0    1.28    0.12
  -3   5   0    1.52    0.18
   3  -5   1    0.01    0.06
  -3   5  -1    0.18    0.09
   3  -5   1    0.04    0.06
   3  -5   1    0.18    0.06
   3  -5   1    0.11    0.08
  -3   5  -2   -0.01    0.06
   3  -5   2    0.02    0.05
  -3   5  -2   -0.02    0.07
   3  -5   2    0.03    0.07
   3  -5   2    0.06    0.06
  -3   5  -3    8.69    0.32
  -3   5  -3    8.61    0.44
  -3   5  -3    8.45    0.41
   3  -5   3    8.52    0.44
   3  -5   3    8.67    0.40
   3  -5   4   10.66    0.36
   3  -5   4    9.59    0.48
  -3   5  -4   10.37    0.38
  -3   5  -4   11.37    0.48
   3  -5   4   11.32    0.45
   3  -5   5   55.71    1.01
   3  -5   5   56.70    1.28
  -3   5  -5   58.41    1.22
   3  -5   5   59.08    1.17
   3  -5   6    1.95    0.18
  -3   5  -6    1.71    0.19
   3  -5   6    1.53    0.14
   3  -5   6    1.56    0.21
  -3   5  -7   -0.04    0.06
  -3   5  -7   -0.08    0.06
   3  -5   7   -0.07    0.10
   3  -5   7    0.04    0.04
   3  -5   8    1.73    0.17
   3  -5   8    1.72    0.22
  -3   5  -8    2.02    0.21
   3  -5   9    0.17    0.08
  -3   5  -9    0.07    0.06
   3  -5   9    0.14    0.11
   3  -5  10    0.39    0.09
  -3   5 -10    0.37    0.12
   3  -5  10    0.37    0.12
  -3   5 -11    1.26    0.17
   3  -5  11    1.11    0.17
   3  -5  11    1.26    0.22
  -3   5 -12    0.15    0.08
   3  -5  12    0.17    0.09
   3  -5  13    0.44    0.13
  -3   4  14    0.38    0.17
  -3   4  13    0.23    0.13
  -3   4  12    3.65    0.36
  -3   4  11    0.82    0.18
  -3   4  10    3.75    0.34
  -3   4   9    0.98    0.18
  -3   4   8   -0.06    0.08
  -3   4   7   11.20    0.51
  -3   4   6    0.19    0.09
   3  -4  -6    0.04    0.07
  -3   4   6    0.10    0.07
  -3   4   5    9.29    0.42
   3  -4  -5    9.11    0.40
  -3   4   5    9.26    0.43
   3  -4  -5    8.89    0.43
  -3   4   4    0.05    0.06
   3  -4  -4    0.15    0.08
   3  -4  -4    0.12    0.07
  -3   4   4    0.13    0.07
   3  -4  -4    0.09    0.05
   3  -4  -3   20.39    0.66
   3  -4  -3   21.48    0.62
  -3   4   3   19.96    0.62
   3  -4  -3   21.49    0.65
   3  -4  -2   40.54    0.96
  -3   4   2   42.78    0.94
   3  -4  -2   42.26    0.90
   3  -4  -2   43.45    0.95
   3  -4  -1   43.35    0.86
   3  -4  -1   41.24    0.97
   3  -4  -1   44.05    0.92
   3  -4  -1   43.93    0.94
   3  -4   0    0.19    0.07
   3  -4   0    0.06    0.06
   3  -4   0    0.04    0.05
   3  -4   0    0.11    0.06
   3  -4   1    0.02    0.04
   3  -4   1    0.00    0.04
   3  -4   1    0.01    0.04
   3  -4   2    3.98    0.19
   3  -4   2    3.85    0.27
   3  -4   2    4.01    0.24
  -3   4  -2    3.94    0.21
   3  -4   3  100.60    1.73
  -3   4  -3  100.92    1.53
  -3   4  -3   96.58    1.61
   3  -4   3  100.37    1.58
   3  -4   4   30.40    0.67
   3  -4   4   30.34    0.82
  -3   4  -4   31.75    0.75
   3  -4   4   32.10    0.72
   3  -4   5   40.47    0.84
   3  -4   5   40.34    1.01
  -3   4  -5   41.34    0.90
   3  -4   5   41.65    0.85
   3  -4   6    2.15    0.18
  -3   4  -6    2.12    0.23
   3  -4   6    2.15    0.23
  -3   4  -6    1.91    0.18
  -3   4  -7    0.71    0.11
   3  -4   7    0.77    0.15
   3  -4   7    0.82    0.12
  -3   4  -8    0.17    0.06
   3  -4   8    0.13    0.08
   3  -4   8    0.12    0.05
  -3   4  -9    0.94    0.13
   3  -4   9    0.74    0.16
   3  -4   9    0.86    0.13
   3  -4  10    2.25    0.22
   3  -4  10    2.52    0.28
  -3   4 -10    2.61    0.22
  -3   4 -11    0.05    0.06
   3  -4  11   -0.04    0.06
  -3   4 -12    0.01    0.05
   3  -4  12    0.10    0.08
   3  -4  13   -0.05    0.09
   3  -4  14    1.44    0.23
   3  -4  14    1.24    0.24
  -3   3  15    0.19    0.13
  -3   3  14   -0.02    0.09
  -3   3  13    1.82    0.26
  -3   3  12    1.88    0.26
  -3   3  11    3.66    0.33
  -3   3  10    1.83    0.23
  -3   3   9    4.84    0.35
  -3   3   8    2.74    0.25
  -3   3   7    0.86    0.14
   3  -3  -7    0.72    0.13
  -3   3   7    0.88    0.14
  -3   3   6    0.24    0.09
  -3   3   6    0.42    0.09
   3  -3  -6    0.52    0.10
  -3   3   5    7.88    0.36
  -3   3   5    7.41    0.36
  -3   3   4    6.35    0.30
  -3   3   4    6.13    0.32
  -3   3   3   30.23    0.74
  -3   3   3   30.81    0.69
   3  -3  -3   30.69    0.77
   3  -3  -2  108.30    1.71
  -3   3   2  107.92    1.56
   3  -3  -2  105.26    1.57
  -3   3   2  106.61    1.67
   3  -3  -1  281.13    3.58
   3  -3  -1  275.37    3.37
  -3   3   1  278.38    3.36
  -3   3   1  275.72    3.54
   3  -3   0   79.34    1.14
   3  -3   0   77.35    1.24
   3  -3   0   78.27    1.29
   3  -3   1    1.63    0.10
   3  -3   1    1.40    0.13
   3  -3   1    1.66    0.17
   3  -3   1    1.56    0.14
   3  -3   2    3.33    0.13
  -3   3  -2    3.52    0.21
   3  -3   2    2.98    0.22
   3  -3   2    3.35    0.19
   3  -3   3    8.41    0.19
  -3   3  -3    8.59    0.35
   3  -3   3    7.85    0.37
   3  -3   3    8.36    0.30
   3  -3   4   15.23    0.47
   3  -3   4   15.46    0.54
  -3   3  -4   15.48    0.44
   3  -3   4   15.51    0.43
   3  -3   5    2.40    0.19
   3  -3   5    2.42    0.22
  -3   3  -5    2.23    0.16
   3  -3   5    2.42    0.15
   3  -3   6    7.53    0.34
   3  -3   6    7.17    0.39
  -3   3  -6    7.61    0.30
  -3   3  -7    0.30    0.07
   3  -3   7    0.29    0.04
   3  -3   7    0.25    0.10
   3  -3   7    0.26    0.09
  -3   3  -8    0.09    0.04
   3  -3   8    0.09    0.08
   3  -3   8    0.05    0.02
   3  -3   8    0.06    0.06
   3  -3   9   17.97    0.65
   3  -3   9   18.79    0.43
   3  -3   9   18.65    0.73
  -3   3  -9   19.27    0.52
   3  -3  10    4.08    0.32
   3  -3  10    4.06    0.20
  -3   3 -10    4.06    0.22
  -3   3 -11    1.19    0.12
   3  -3  11    1.10    0.17
   3  -3  12    0.46    0.13
   3  -3  13    5.18    0.41
   3  -3  14    3.41    0.35
   3  -3  14    3.46    0.38
  -3   2  15    0.02    0.10
  -3   2  14    0.02    0.10
  -3   2  13    0.08    0.09
  -3   2  12    0.21    0.11
  -3   2  11    1.41    0.21
  -3   2  10    0.94    0.16
  -3   2   9    0.41    0.11
  -3   2   8    5.68    0.35
  -3   2   7    2.40    0.21
  -3   2   7    1.98    0.20
  -3   2   6   58.20    1.16
  -3   2   6   55.56    1.15
  -3   2   5   63.24    1.16
  -3   2   5   59.71    1.16
  -3   2   4    0.96    0.13
  -3   2   4    0.97    0.12
   3  -2  -3   47.88    0.94
  -3   2   3   47.07    0.88
  -3   2   3   48.41    0.93
  -3   2   2   73.70    1.13
   3  -2  -2   72.44    1.22
  -3   2   2   72.29    1.22
  -3   2   1    2.46    0.18
  -3   2   1    2.47    0.14
   3  -2  -1    2.54    0.18
   3  -2  -1    2.12    0.17
  -3   2   1    2.55    0.18
   3  -2   0  125.00    1.78
  -3   2   0  124.29    1.57
   3  -2   1   76.50    1.25
   3  -2   1   78.75    1.29
  -3   2  -1   77.97    0.99
   3  -2   2    1.54    0.16
   3  -2   2    1.43    0.11
   3  -2   3   41.19    0.88
   3  -2   3   41.06    0.84
   3  -2   3   41.66    0.70
   3  -2   4    6.29    0.30
   3  -2   4    6.01    0.32
   3  -2   4    6.44    0.21
   3  -2   5   20.35    0.58
   3  -2   5   19.15    0.60
   3  -2   5   19.51    0.39
   3  -2   6    4.12    0.27
  -3   2  -6    4.62    0.31
   3  -2   6    4.08    0.28
  -3   2  -7   18.53    0.68
   3  -2   7   18.32    0.61
   3  -2   7   18.00    0.64
   3  -2   8    0.04    0.08
   3  -2   8    0.07    0.07
   3  -2   9   53.10    1.23
   3  -2   9   56.29    0.88
  -3   2  -9   53.65    0.81
   3  -2  10   -0.10    0.08
   3  -2  10    0.00    0.03
  -3   2 -10   -0.02    0.02
   3  -2  11   11.46    0.57
   3  -2  12    0.21    0.10
   3  -2  13    2.64    0.30
   3  -2  13    2.69    0.31
   3  -2  14   -0.09    0.10
   3  -2  14   -0.08    0.10
  -3   1  15    0.24    0.14
  -3   1  14    1.17    0.22
  -3   1  13    0.08    0.10
  -3   1  12    1.10    0.19
  -3   1  11    0.03    0.07
  -3   1  10    5.02    0.36
  -3   1   9    1.55    0.19
   3  -1  -8   15.39    0.57
  -3   1   8   14.75    0.56
  -3   1   7    3.10    0.24
  -3   1   6    0.12    0.07
  -3   1   5    1.01    0.12
  -3   1   4    1.00    0.12
  -3   1   3    5.59    0.26
   3  -1  -2    1.95    0.14
  -3   1   2    1.72    0.14
  -3   1   1    2.18    0.15
   3  -1  -1    2.08    0.17
  -3   1   1    2.32    0.16
  -3   1   0    0.88    0.10
   3  -1   0    1.07    0.13
   3  -1   0    0.99    0.10
   3  -1   0    1.00    0.11
   3  -1   1    3.05    0.18
   3  -1   1    3.08    0.20
   3  -1   1    2.99    0.17
   3  -1   2   10.37    0.36
   3  -1   2    9.25    0.35
  -3   1  -2    9.83    0.36
   3  -1   3    4.79    0.25
  -3   1  -3    4.32    0.11
   3  -1   3    4.66    0.25
   3  -1   3    4.62    0.15
  -3   1  -3    4.70    0.26
   3  -1   4   40.05    0.86
   3  -1   4   39.40    0.83
  -3   1  -4   41.25    0.89
   3  -1   4   37.93    0.54
   3  -1   5   11.85    0.44
   3  -1   5   12.30    0.46
  -3   1  -5   12.24    0.48
   3  -1   6    5.05    0.31
  -3   1  -6    5.28    0.32
   3  -1   6    4.48    0.29
  -3   1  -7    0.11    0.06
  -3   1  -7    0.13    0.08
   3  -1   7    0.05    0.06
   3  -1   8    5.56    0.36
   3  -1   9   37.04    1.03
   3  -1  10    0.16    0.10
   3  -1  11    9.26    0.52
   3  -1  11    9.68    0.55
   3  -1  12    0.15    0.10
   3  -1  12    0.05    0.10
   3  -1  13    0.38    0.15
   3  -1  13    0.16    0.11
   3  -1  14    2.07    0.29
   3  -1  14    2.44    0.32
  -3   0  15    0.07    0.10
  -3   0  14    3.29    0.35
  -3   0  13    1.54    0.23
  -3   0  12   -0.12    0.10
  -3   0  11    2.46    0.26
  -3   0  10    1.40    0.19
  -3   0   9   -0.04    0.06
   3   0  -8    4.37    0.29
  -3   0   8    3.81    0.27
   3   0  -7    3.77    0.26
  -3   0   7    3.52    0.25
  -3   0   6    8.04    0.35
   3   0  -5    0.02    0.04
  -3   0   5    0.07    0.06
   3   0  -4    0.04    0.04
  -3   0   4    0.01    0.04
   3   0  -3    3.46    0.18
  -3   0   3    3.12    0.18
   3   0  -2   17.85    0.39
   3   0  -2   18.02    0.42
  -3   0   2   17.25    0.43
   3   0  -1   97.18    1.48
   3   0  -1   97.93    1.30
  -3   0   1   96.94    1.30
  -3   0   1   95.12    1.35
   3   0  -1   97.05    1.34
   3   0   0   13.30    0.42
   3   0   0   12.71    0.32
   3   0   0   13.33    0.34
  -3   0  -1   39.69    0.72
   3   0   1   39.47    0.69
   3   0   1   40.01    0.70
   3   0   2   20.45    0.56
  -3   0  -2   20.64    0.50
   3   0   2   20.47    0.48
   3   0   3    0.40    0.10
  -3   0  -3    0.43    0.08
   3   0   3    0.36    0.07
  -3   0  -4   59.16    0.89
   3   0   4   58.07    1.15
  -3   0  -4   60.98    1.12
   3   0   4   60.36    1.08
  -3   0  -5    3.72    0.17
   3   0   5    3.29    0.25
  -3   0  -5    3.67    0.25
  -3   0  -6    1.04    0.10
  -3   0  -6    1.27    0.16
   3   0   6    0.99    0.15
   3   0   7   12.17    0.53
  -3   0  -7   12.25    0.52
   3   0   8    1.54    0.20
   3   0   9    0.99    0.18
   3   0  10    3.70    0.30
   3   0  10    4.11    0.35
   3   0  11    0.13    0.10
   3   0  11    0.18    0.10
   3   0  12    0.15    0.11
   3   0  12    0.17    0.10
   3   0  13    0.23    0.12
   3   0  13    0.23    0.13
   3   0  14    0.10    0.09
   3   0  14   -0.09    0.11
   3   0  15    0.08    0.09
  -3  -1  15    0.07    0.10
  -3  -1  14    0.17    0.11
  -3  -1  13    1.07    0.19
  -3  -1  12   -0.09    0.09
  -3  -1  11    1.65    0.21
  -3  -1  10    3.37    0.29
   3   1 -10    3.32    0.26
  -3  -1   9    8.44    0.43
  -3  -1   8    0.47    0.10
   3   1  -7    1.69    0.17
  -3  -1   7    1.84    0.18
  -3  -1   6    1.49    0.15
   3   1  -5    4.75    0.24
  -3  -1   5    6.02    0.27
   3   1  -4   24.07    0.55
  -3  -1   4   22.52    0.53
  -3  -1   3    0.18    0.05
   3   1  -3    0.11    0.04
   3   1  -3    0.19    0.04
   3   1  -2  208.03    2.73
  -3  -1   2  209.42    2.54
   3   1  -2  212.88    2.52
   3   1  -1    5.84    0.27
   3   1  -1    5.26    0.18
   3   1  -1    5.47    0.14
  -3  -1   1    5.36    0.19
   3   1   0    2.32    0.18
  -3  -1   0    2.29    0.17
   3   1   0    2.39    0.10
   3   1   0    2.31    0.11
   3   1   0    2.48    0.17
  -3  -1  -1   62.13    1.12
   3   1   1   60.40    1.09
  -3  -1  -1   61.37    0.92
   3   1   1   62.54    0.89
  -3  -1  -2   16.84    0.52
   3   1   2   16.23    0.50
  -3  -1  -2   15.32    0.41
  -3  -1  -3    3.49    0.23
   3   1   3    3.07    0.22
  -3  -1  -3    3.01    0.19
   3   1   3    3.16    0.14
   3   1   4    3.40    0.25
  -3  -1  -4    3.41    0.22
  -3  -1  -4    3.16    0.24
   3   1   4    3.25    0.12
  -3  -1  -5    4.49    0.23
  -3  -1  -5    4.68    0.30
   3   1   5    4.12    0.29
  -3  -1  -5    4.88    0.28
  -3  -1  -6    0.02    0.05
  -3  -1  -6    0.05    0.07
   3   1   6   -0.02    0.07
   3   1   7    5.55    0.30
  -3  -1  -7    5.52    0.35
   3   1   7    5.59    0.37
  -3  -1  -7    5.57    0.29
   3   1   8   10.49    0.45
  -3  -1  -8   11.17    0.43
   3   1   8   10.13    0.53
   3   1   9    0.97    0.15
   3   1   9    1.17    0.19
   3   1  10    7.00    0.47
   3   1  10    6.94    0.41
   3   1  11    0.02    0.07
   3   1  11    0.17    0.10
   3   1  12    0.18    0.12
   3   1  12    0.29    0.16
   3   1  13   -0.03    0.13
   3   1  13    0.27    0.12
   3   1  14    0.11    0.09
  -3  -2  15    0.09    0.09
  -3  -2  14   -0.08    0.10
  -3  -2  13    0.02    0.10
  -3  -2  12    0.31    0.12
  -3  -2  11    0.59    0.14
   3   2 -10   10.54    0.46
   3   2 -10   10.71    0.45
  -3  -2  10   10.36    0.50
  -3  -2   9   31.22    0.86
   3   2  -9   30.90    0.79
  -3  -2   8   28.36    0.77
  -3  -2   7    6.32    0.32
   3   2  -7    6.20    0.28
  -3  -2   6    3.18    0.21
   3   2  -6    3.14    0.17
  -3  -2   5   16.76    0.47
   3   2  -5   16.06    0.37
  -3  -2   4   51.90    0.88
   3   2  -4   49.96    0.70
  -3  -2   3    0.38    0.06
   3   2  -3    0.40    0.06
   3   2  -3    0.27    0.07
   3   2  -2   52.68    0.76
   3   2  -2   52.67    0.98
  -3  -2   2   52.58    0.78
   3   2  -1    2.25    0.16
   3   2  -1    2.29    0.09
   3   2  -1    2.27    0.17
  -3  -2   0    2.81    0.20
   3   2   0    2.78    0.19
  -3  -2  -1    2.84    0.20
   3   2   1    3.01    0.21
  -3  -2  -1    3.25    0.14
   3   2   1    2.85    0.09
   3   2   1    3.07    0.18
   3   2   2    3.27    0.12
   3   2   2    3.75    0.24
  -3  -2  -2    3.49    0.18
  -3  -2  -2    3.93    0.25
   3   2   2    3.83    0.13
   3   2   2    3.46    0.19
   3   2   3   41.48    0.66
  -3  -2  -3   43.77    0.96
   3   2   3   42.51    0.96
  -3  -2  -3   43.20    0.81
   3   2   3   41.44    0.76
   3   2   4    0.76    0.08
   3   2   4    0.84    0.09
  -3  -2  -4    0.71    0.13
  -3  -2  -4    0.84    0.11
   3   2   4    0.74    0.12
   3   2   5    0.03    0.03
   3   2   5    0.09    0.04
  -3  -2  -5    0.02    0.04
   3   2   5    0.12    0.08
   3   2   6    1.64    0.21
  -3  -2  -6    1.61    0.17
  -3  -2  -6    1.87    0.19
   3   2   6    1.89    0.16
   3   2   7    0.02    0.08
   3   2   7    0.02    0.04
  -3  -2  -7   -0.03    0.05
  -3  -2  -7    0.15    0.08
  -3  -2  -8   14.97    0.56
   3   2   8   14.92    0.53
   3   2   8   15.44    0.68
  -3  -2  -9    5.76    0.35
   3   2   9    6.08    0.35
   3   2   9    6.04    0.44
   3   2  10    2.01    0.26
  -3  -2 -10    2.11    0.23
   3   2  10    2.27    0.23
   3   2  11    2.24    0.30
   3   2  11    2.69    0.27
   3   2  12    0.49    0.16
   3   2  12    0.22    0.09
   3   2  13    0.02    0.08
   3   2  14    0.01    0.08
  -3  -3  15    4.08    0.40
  -3  -3  14    0.15    0.11
  -3  -3  13    0.92    0.19
  -3  -3  12    1.67    0.23
  -3  -3  11    0.62    0.14
   3   3 -10    0.43    0.09
  -3  -3  10    0.75    0.15
   3   3 -10    0.56    0.11
   3   3  -9   19.14    0.59
  -3  -3   9   18.21    0.65
   3   3  -8    0.02    0.04
  -3  -3   8   14.74    0.51
  -3  -3   7    7.55    0.35
   3   3  -7    7.86    0.30
  -3  -3   6    0.04    0.05
   3   3  -6    0.06    0.04
   3   3  -5    7.91    0.21
  -3  -3   5    8.61    0.32
   3   3  -4    0.03    0.04
  -3  -3   4    0.01    0.03
  -3  -3   3   -0.02    0.03
   3   3  -3   -0.02    0.04
   3   3  -3   -0.04    0.04
   3   3  -2   24.54    0.60
   3   3  -2   23.90    0.56
  -3  -3   2   22.99    0.37
   3   3  -1    0.21    0.07
   3   3  -1    0.21    0.06
  -3  -3   0    2.71    0.19
   3   3   0    2.64    0.19
  -3  -3  -1    0.32    0.08
  -3  -3  -1    0.20    0.04
   3   3   1    0.22    0.07
  -3  -3  -2   27.31    0.72
   3   3   2   26.19    0.71
  -3  -3  -2   25.78    0.53
  -3  -3  -3    3.00    0.23
   3   3   3    2.96    0.24
  -3  -3  -3    2.72    0.17
   3   3   4    8.32    0.23
  -3  -3  -4    8.62    0.43
  -3  -3  -4    8.25    0.34
   3   3   4    8.36    0.43
  -3  -3  -4    9.01    0.43
   3   3   4    8.63    0.34
   3   3   5    0.67    0.09
   3   3   5    0.47    0.12
  -3  -3  -5    0.68    0.10
   3   3   5    0.76    0.08
   3   3   6   27.56    0.61
  -3  -3  -6   25.67    0.77
   3   3   6   25.83    0.85
  -3  -3  -6   27.14    0.77
   3   3   7    3.52    0.22
   3   3   7    3.70    0.33
  -3  -3  -7    3.13    0.27
  -3  -3  -8    6.34    0.39
   3   3   8    6.35    0.32
   3   3   8    6.49    0.45
   3   3   9    0.63    0.16
  -3  -3  -9    0.85    0.16
   3   3   9    1.07    0.14
   3   3  10    0.35    0.13
  -3  -3 -10    0.41    0.12
   3   3  10    0.41    0.10
   3   3  11    0.38    0.14
  -3  -3 -11    0.14    0.09
   3   3  11    0.26    0.09
  -3  -4  14    1.00    0.21
  -3  -4  13    1.92    0.26
  -3  -4  12    3.19    0.31
  -3  -4  11    0.68    0.14
  -3  -4  10    0.29    0.09
  -3  -4   9    0.11    0.08
   3   4  -8   -0.02    0.04
   3   4  -8   -0.02    0.04
  -3  -4   8    0.00    0.06
  -3  -4   7    0.04    0.05
   3   4  -7   -0.01    0.03
   3   4  -6   17.32    0.53
  -3  -4   6   17.92    0.51
   3   4  -5    1.71    0.15
   3   4  -5    1.71    0.12
  -3  -4   5    2.10    0.15
   3   4  -4    0.06    0.05
   3   4  -4    0.06    0.04
  -3  -4   4    0.06    0.04
   3   4  -4    0.05    0.03
   3   4  -3    0.17    0.08
  -3  -4   3    0.15    0.03
   3   4  -3    0.18    0.05
   3   4  -3    0.17    0.05
   3   4  -2    0.95    0.15
   3   4  -2    1.19    0.12
   3   4  -1    3.88    0.22
   3   4  -1    3.34    0.26
   3   4   0    1.57    0.18
   3   4   0    1.64    0.15
  -3  -4  -1    1.63    0.09
  -3  -4  -1    1.69    0.16
   3   4   1    1.76    0.17
  -3  -4  -1    1.86    0.10
   3   4   1    1.81    0.19
  -3  -4  -2   45.58    0.99
   3   4   2   44.97    1.01
  -3  -4  -2   45.34    0.77
   3   4   2   45.36    1.02
   3   4   3    1.24    0.17
   3   4   3    0.96    0.14
  -3  -4  -3    0.98    0.14
  -3  -4  -3    1.04    0.11
  -3  -4  -4    7.68    0.40
  -3  -4  -4    7.41    0.33
   3   4   4    7.12    0.41
   3   4   5    0.52    0.13
   3   4   5    0.38    0.04
  -3  -4  -5    0.29    0.08
   3   4   6    3.60    0.18
   3   4   6    3.50    0.31
  -3  -4  -6    3.64    0.30
   3   4   7    0.86    0.17
  -3  -4  -7    1.08    0.18
   3   4   7    0.90    0.10
   3   4   8    0.67    0.16
  -3  -4  -8    0.40    0.12
   3   4   9    0.69    0.18
  -3  -4  -9    0.37    0.12
   3   4  10    0.27    0.13
  -3  -4 -10    0.20    0.10
  -3  -4 -11    0.08    0.09
  -3  -5  14    0.31    0.15
  -3  -5  13   -0.09    0.12
   3   5 -12   -0.05    0.09
  -3  -5  12    0.02    0.07
   3   5 -11    0.36    0.12
  -3  -5  11    0.59    0.14
   3   5 -10    0.25    0.12
  -3  -5  10    0.34    0.12
   3   5  -9    0.95    0.18
  -3  -5   9    0.96    0.15
   3   5  -8    0.13    0.09
  -3  -5   8    0.21    0.08
   3   5  -8    0.15    0.05
   3   5  -7    2.22    0.26
  -3  -5   7    2.38    0.19
   3   5  -7    2.34    0.19
   3   5  -6    0.28    0.11
  -3  -5   6    0.39    0.07
   3   5  -6    0.31    0.07
   3   5  -5    1.21    0.18
   3   5  -5    1.43    0.13
  -3  -5   5    1.33    0.11
   3   5  -5    1.27    0.08
   3   5  -4    0.11    0.09
   3   5  -4    0.21    0.04
   3   5  -3    3.23    0.17
   3   5  -3    3.14    0.29
   3   5  -2    7.50    0.29
   3   5  -2    6.79    0.42
   3   5  -1    0.16    0.05
   3   5  -1    0.39    0.12
   3   5   0    2.96    0.21
   3   5   0    2.62    0.25
  -3  -5  -1    4.09    0.14
   3   5   1    3.97    0.26
   3   5   1    4.35    0.32
   3   5   2    1.49    0.19
  -3  -5  -2    1.63    0.12
  -3  -5  -2    1.58    0.17
   3   5   2    1.72    0.18
   3   5   3    1.03    0.15
   3   5   3    0.79    0.13
  -3  -5  -3    1.09    0.15
   3   5   4    0.58    0.12
   3   5   4    0.40    0.11
   3   5   5   -0.02    0.04
   3   5   5    0.02    0.07
   3   5   6    0.03    0.07
  -3  -5  -6    0.12    0.09
   3   5   7    0.33    0.13
  -3  -5  -7   -0.05    0.08
   3   5   8    0.13    0.10
  -3  -5  -8    0.10    0.11
  -3  -5  -9   -0.05    0.09
  -3  -5 -10    0.03    0.09
   3   6 -10    1.16    0.23
   3   6  -9    1.96    0.28
   3   6  -8    0.71    0.17
   3   6  -7    0.47    0.14
   3   6  -6    2.47    0.30
   3   6  -5    0.30    0.11
   3   6  -4   -0.07    0.10
   3   6  -3    5.52    0.42
   3   6  -2    0.14    0.08
   3   6  -1   -0.01    0.08
   3   6  -1    0.03    0.03
   3   6   0    0.06    0.07
   3   6   0    0.12    0.05
   3   6   1    1.18    0.19
   3   6   1    1.53    0.17
   3   6   2    1.10    0.19
   3   6   2    1.03    0.15
   3   6   3    1.21    0.19
   3   6   3    1.42    0.18
   3   6   4    0.06    0.06
   3   6   4    0.07    0.07
   3   6   5    0.19    0.09
  -3  -6  -6    0.39    0.14
  -3  -6  -7    0.27    0.12
  -3  -6  -8    1.04    0.21
   3   7  -7    0.10    0.10
   3   7  -6   -0.01    0.09
   3   7  -5    0.11    0.12
   3   7  -4    0.62    0.17
   3   7  -3   -0.23    0.13
   3   7  -2    0.69    0.17
   3   7  -1    0.65    0.17
   3   7   0    0.04    0.09
   3   7   1    0.89    0.19
   3   7   2    0.10    0.10
   3   7   3    1.05    0.20
   3   8  -1    0.09    0.09
   3   8   0   -0.08    0.11
   3   8   1    0.40    0.15
   3   8   2    0.32    0.16
   4 -11   1   -0.25    0.14
   4 -11   2    0.20    0.12
   4 -10  -2    0.29    0.13
   4 -10  -1    0.05    0.09
   4 -10  -1    0.19    0.10
   4 -10   0    0.16    0.10
   4 -10   0   -0.10    0.10
   4 -10   1    0.12    0.12
   4 -10   1   -0.14    0.13
   4 -10   2   -0.05    0.08
   4 -10   2   -0.11    0.13
   4 -10   3    3.14    0.32
   4 -10   3    3.12    0.37
   4 -10   4    0.22    0.13
   4 -10   4    0.02    0.10
   4 -10   5    2.04    0.30
   4 -10   6    0.23    0.14
   4 -10   7   -0.08    0.12
  -4   9   8   -0.22    0.13
   4  -9  -7    0.52    0.19
   4  -9  -6    0.27    0.15
   4  -9  -6    0.01    0.08
   4  -9  -5    0.14    0.11
   4  -9  -5   -0.09    0.13
   4  -9  -4    0.43    0.14
   4  -9  -3    0.44    0.13
   4  -9  -2    0.17    0.11
   4  -9  -1    1.77    0.24
   4  -9   0    0.25    0.09
   4  -9   0    0.19    0.13
   4  -9   1   -0.10    0.09
   4  -9   1   -0.18    0.15
   4  -9   2    0.44    0.13
   4  -9   2    0.42    0.15
   4  -9   3    0.53    0.12
   4  -9   3    0.31    0.13
   4  -9   4    0.37    0.14
  -4   9  -4    0.31    0.13
  -4   9  -5    0.99    0.22
   4  -9   5    0.74    0.19
  -4   9  -6    0.06    0.09
   4  -9   6   -0.03    0.09
  -4   9  -7    0.11    0.12
   4  -9   7    0.11    0.10
  -4   9  -8    0.50    0.19
   4  -9   8    0.24    0.11
  -4   9  -9   -0.04    0.09
   4  -9   9   -0.02    0.12
  -4   9 -10    0.32    0.16
  -4   8  11   -0.04    0.11
  -4   8  10   -0.06    0.10
  -4   8   9    1.31    0.26
   4  -8  -9    1.69    0.29
   4  -8  -8    1.11    0.23
   4  -8  -8    1.26    0.25
  -4   8   8    0.61    0.19
   4  -8  -7   -0.02    0.08
   4  -8  -7    0.14    0.12
  -4   8   7   -0.01    0.08
   4  -8  -6    0.49    0.16
   4  -8  -6    1.13    0.24
  -4   8   6    0.70    0.18
   4  -8  -5   -0.03    0.10
   4  -8  -5    0.11    0.08
   4  -8  -4    1.19    0.20
   4  -8  -4    1.14    0.22
   4  -8  -3    1.22    0.21
   4  -8  -3    0.72    0.12
   4  -8  -2    0.09    0.05
   4  -8  -2    0.08    0.07
   4  -8  -1   -0.09    0.07
   4  -8  -1   -0.05    0.04
   4  -8   0    0.29    0.10
   4  -8   0    0.17    0.12
   4  -8   1    0.04    0.07
   4  -8   1    0.00    0.11
   4  -8   2    2.23    0.23
   4  -8   2    2.16    0.28
   4  -8   3    1.00    0.17
   4  -8   3    0.75    0.19
  -4   8  -4   -0.02    0.09
   4  -8   4    0.15    0.12
   4  -8   4    0.11    0.05
  -4   8  -5    0.16    0.10
   4  -8   5    0.39    0.15
  -4   8  -6    0.06    0.10
   4  -8   6    0.03    0.09
  -4   8  -7    0.61    0.17
   4  -8   7    0.22    0.12
  -4   8  -8    0.16    0.11
   4  -8   8    0.51    0.16
  -4   8  -9    0.50    0.16
   4  -8   9    0.49    0.16
  -4   8 -10    0.32    0.14
   4  -8  10    0.10    0.09
  -4   8 -11    0.53    0.16
  -4   7  12    0.86    0.24
  -4   7  11    0.69    0.17
  -4   7  10    0.43    0.16
   4  -7 -10    0.64    0.22
   4  -7  -9    0.11    0.11
  -4   7   9    0.15    0.13
   4  -7  -8    2.12    0.29
  -4   7   8    2.14    0.28
   4  -7  -7   -0.07    0.09
   4  -7  -7    0.01    0.11
  -4   7   7   -0.11    0.08
   4  -7  -6    0.04    0.09
  -4   7   6    0.18    0.11
   4  -7  -6   -0.03    0.07
   4  -7  -5    0.44    0.15
  -4   7   5    0.46    0.14
   4  -7  -5    0.36    0.12
   4  -7  -4   -0.14    0.11
   4  -7  -4    0.00    0.10
  -4   7   4    0.21    0.11
   4  -7  -3    1.11    0.17
   4  -7  -3    1.27    0.22
   4  -7  -2    0.01    0.07
   4  -7  -2    0.04    0.05
   4  -7  -1    0.70    0.11
   4  -7  -1    0.95    0.15
   4  -7   0    3.50    0.27
   4  -7   0    3.45    0.21
   4  -7   1    2.81    0.24
   4  -7   1    2.62    0.29
   4  -7   2    0.09    0.08
   4  -7   2    0.31    0.13
   4  -7   3    2.00    0.20
   4  -7   3    2.34    0.28
   4  -7   4    4.93    0.27
   4  -7   4    4.24    0.37
  -4   7  -4    4.92    0.39
  -4   7  -5    0.06    0.09
   4  -7   5    0.02    0.10
   4  -7   5    0.02    0.04
  -4   7  -6    0.55    0.14
  -4   7  -6    0.51    0.10
   4  -7   6    0.28    0.12
   4  -7   6    0.44    0.09
  -4   7  -7    0.40    0.13
   4  -7   7    0.65    0.17
   4  -7   7    0.59    0.10
  -4   7  -8    0.03    0.08
   4  -7   8   -0.09    0.09
   4  -7   8    0.08    0.06
  -4   7  -9    0.12    0.08
   4  -7   9    0.22    0.12
  -4   7 -10    0.37    0.12
   4  -7  10    0.28    0.15
  -4   7 -11    0.15    0.11
   4  -7  11    0.05    0.09
  -4   6  12    0.66    0.20
  -4   6  11    0.56    0.16
  -4   6  10   -0.12    0.13
  -4   6   9    0.41    0.15
  -4   6   8    0.67    0.17
  -4   6   7    0.43    0.14
   4  -6  -7    0.69    0.16
   4  -6  -6    0.21    0.10
   4  -6  -6    0.30    0.13
  -4   6   6    0.10    0.08
   4  -6  -5   12.10    0.58
   4  -6  -5   12.12    0.62
  -4   6   5   11.59    0.57
   4  -6  -4    0.50    0.13
   4  -6  -4    0.55    0.14
  -4   6   4    0.62    0.14
   4  -6  -3    1.33    0.18
  -4   6   3    1.25    0.19
   4  -6  -3    0.95    0.18
   4  -6  -2   10.97    0.49
   4  -6  -2   10.77    0.55
   4  -6  -1   14.26    0.49
   4  -6  -1   14.81    0.55
   4  -6   0    0.37    0.10
   4  -6   0    0.03    0.05
   4  -6   1    1.03    0.13
   4  -6   1    1.17    0.18
   4  -6   1    1.06    0.13
   4  -6   2    8.79    0.50
   4  -6   3    4.31    0.36
   4  -6   4   -0.03    0.10
  -4   6  -4   -0.01    0.07
  -4   6  -5   -0.03    0.07
  -4   6  -5    0.07    0.06
   4  -6   5    0.05    0.09
   4  -6   5    0.04    0.05
  -4   6  -6    0.97    0.16
  -4   6  -6    1.19    0.16
   4  -6   6    1.28    0.21
   4  -6   6    1.18    0.14
  -4   6  -7    6.23    0.37
   4  -6   7    6.36    0.34
   4  -6   7    5.58    0.42
  -4   6  -7    6.28    0.39
  -4   6  -8    0.62    0.15
   4  -6   8    0.43    0.14
   4  -6   8    0.65    0.12
  -4   6  -9    1.12    0.18
   4  -6   9    1.19    0.21
   4  -6   9    0.99    0.15
   4  -6  10    0.38    0.10
  -4   6 -10    0.38    0.12
   4  -6  10    0.44    0.16
  -4   6 -11    0.45    0.12
   4  -6  11    0.73    0.14
   4  -6  11    0.66    0.18
   4  -6  12    0.13    0.09
   4  -6  12    0.35    0.15
  -4   5  13    2.65    0.34
  -4   5  12    0.59    0.16
  -4   5  11    0.06    0.10
  -4   5  10    0.14    0.10
  -4   5   9    0.24    0.10
  -4   5   8    0.60    0.14
  -4   5   7    4.99    0.38
  -4   5   6   -0.01    0.08
   4  -5  -6   -0.06    0.12
   4  -5  -5   10.43    0.54
  -4   5   5   10.08    0.51
   4  -5  -4   33.80    0.91
   4  -5  -4   33.53    0.98
  -4   5   4   33.97    0.95
   4  -5  -3    2.08    0.21
   4  -5  -3    2.56    0.23
   4  -5  -3    2.26    0.25
  -4   5   3    2.34    0.23
   4  -5  -2   41.47    0.95
   4  -5  -2   42.06    1.09
   4  -5  -2   43.76    1.02
   4  -5  -2   45.51    1.07
  -4   5   2   41.82    1.05
   4  -5  -1    0.21    0.09
   4  -5  -1    0.14    0.07
   4  -5  -1    0.44    0.12
   4  -5   0    0.43    0.10
   4  -5   0    0.34    0.09
  -4   5   0    0.20    0.09
   4  -5   0    0.35    0.09
   4  -5   1    1.95    0.16
   4  -5   1    2.35    0.19
   4  -5   1    2.18    0.23
  -4   5  -1    2.48    0.24
   4  -5   1    2.37    0.23
   4  -5   1    2.42    0.22
   4  -5   2    5.55    0.25
   4  -5   2    5.16    0.36
  -4   5  -2    5.02    0.36
   4  -5   2    5.44    0.35
   4  -5   2    5.72    0.33
   4  -5   3   11.34    0.35
   4  -5   3   11.37    0.54
   4  -5   3   12.34    0.48
   4  -5   4   13.31    0.37
  -4   5  -4   14.01    0.51
   4  -5   4   13.31    0.48
   4  -5   4   14.23    0.61
   4  -5   4   14.86    0.53
   4  -5   5    0.05    0.06
   4  -5   5    0.06    0.03
  -4   5  -5    0.02    0.05
   4  -5   5    0.15    0.10
   4  -5   5    0.01    0.05
  -4   5  -6   10.19    0.47
   4  -5   6    8.96    0.51
  -4   5  -6    9.86    0.46
   4  -5   6    9.73    0.42
   4  -5   6   10.03    0.42
   4  -5   7    8.98    0.41
   4  -5   7    8.23    0.49
  -4   5  -7    8.90    0.43
   4  -5   8    7.61    0.40
   4  -5   8    8.15    0.50
  -4   5  -8    8.00    0.41
  -4   5  -9    1.76    0.20
   4  -5   9    1.67    0.24
   4  -5   9    1.79    0.20
   4  -5  10    3.06    0.27
   4  -5  10    2.86    0.33
  -4   5 -10    3.42    0.27
   4  -5  11    2.10    0.24
   4  -5  11    2.34    0.30
  -4   5 -11    2.28    0.22
   4  -5  12    1.50    0.21
   4  -5  13    0.44    0.14
   4  -5  14   -0.04    0.08
  -4   4  14    0.06    0.11
  -4   4  13    0.14    0.12
  -4   4  12    0.72    0.18
  -4   4  11   -0.06    0.09
  -4   4  10    2.18    0.27
  -4   4   9    3.06    0.30
  -4   4   8    2.09    0.25
  -4   4   7   16.79    0.67
  -4   4   6    0.08    0.07
   4  -4  -5    3.73    0.30
  -4   4   5    3.91    0.28
   4  -4  -5    3.54    0.27
  -4   4   5    3.73    0.29
   4  -4  -4   43.98    1.11
  -4   4   4   47.53    1.02
   4  -4  -4   48.42    1.07
  -4   4   4   44.84    1.08
   4  -4  -3    6.54    0.38
  -4   4   3    6.86    0.33
  -4   4   3    5.85    0.35
   4  -4  -2   97.56    1.78
  -4   4   2  105.19    1.60
  -4   4   2  100.72    1.76
   4  -4  -1    2.07    0.18
   4  -4  -1    2.10    0.20
   4  -4   0    4.02    0.21
   4  -4   0    4.51    0.27
   4  -4   0    4.23    0.27
   4  -4   1    4.06    0.19
   4  -4   1    4.16    0.25
   4  -4   1    3.96    0.29
   4  -4   1    3.98    0.26
   4  -4   2   12.62    0.33
   4  -4   2   12.41    0.53
   4  -4   2   12.92    0.46
   4  -4   3   22.37    0.42
   4  -4   3   22.21    0.73
   4  -4   3   23.41    0.62
   4  -4   4   10.28    0.23
  -4   4  -4   11.33    0.46
   4  -4   4   10.57    0.42
   4  -4   4   10.93    0.51
   4  -4   4   11.03    0.41
  -4   4  -5    6.93    0.37
   4  -4   5    6.25    0.33
   4  -4   5    6.34    0.39
   4  -4   5    6.51    0.30
   4  -4   6    0.81    0.11
  -4   4  -6    0.59    0.12
   4  -4   6    0.66    0.15
   4  -4   6    0.72    0.13
   4  -4   7    1.39    0.19
   4  -4   7    1.75    0.19
   4  -4   8    9.14    0.45
   4  -4   8    8.39    0.50
   4  -4   9   -0.07    0.10
   4  -4   9    0.02    0.07
   4  -4  10    2.10    0.24
   4  -4  10    2.05    0.27
   4  -4  11    0.30    0.11
   4  -4  12    1.38    0.21
   4  -4  13    4.67    0.39
   4  -4  14    0.61    0.17
   4  -4  15    4.98    0.44
  -4   3  14    0.70    0.20
  -4   3  13    0.35    0.16
  -4   3  12    0.24    0.12
  -4   3  11    0.55    0.15
  -4   3  10    3.40    0.33
  -4   3   9   36.65    1.07
  -4   3   8    3.07    0.29
  -4   3   7    0.60    0.13
   4  -3  -6    4.79    0.31
  -4   3   6    4.41    0.30
  -4   3   6    4.51    0.32
  -4   3   5    7.33    0.37
  -4   3   5    7.18    0.38
  -4   3   4    8.66    0.37
   4  -3  -4    8.38    0.41
  -4   3   4    7.78    0.39
   4  -3  -3    0.68    0.12
  -4   3   3    0.76    0.12
  -4   3   3    0.79    0.11
  -4   3   2   37.91    0.78
   4  -3  -2   38.13    0.90
  -4   3   2   37.98    0.89
  -4   3   1    0.29    0.07
   4  -3  -1    0.26    0.08
  -4   3   1    0.46    0.11
  -4   3   0    8.92    0.40
  -4   3   0    9.05    0.28
   4  -3   0    8.61    0.37
  -4   3  -1    0.15    0.07
   4  -3   1    0.30    0.09
   4  -3   1    0.10    0.07
   4  -3   1    0.15    0.06
   4  -3   2   50.03    1.09
   4  -3   2   50.61    0.95
  -4   3  -3   11.41    0.46
   4  -3   3   10.45    0.46
   4  -3   3   10.94    0.37
  -4   3  -4    4.91    0.31
   4  -3   4    4.69    0.28
  -4   3  -4    4.83    0.33
   4  -3   4    4.84    0.32
   4  -3   4    4.87    0.23
  -4   3  -5    1.17    0.15
  -4   3  -5    1.30    0.18
   4  -3   5    1.22    0.17
   4  -3   5    1.20    0.16
   4  -3   5    1.28    0.11
   4  -3   6    3.82    0.28
   4  -3   6    3.73    0.30
  -4   3  -6    3.92    0.29
   4  -3   6    3.97    0.19
   4  -3   7    2.79    0.26
   4  -3   7    2.84    0.25
   4  -3   8   22.33    0.80
   4  -3   8   22.88    0.76
   4  -3   9   25.69    0.84
   4  -3   9   26.12    0.91
   4  -3  10    6.99    0.44
   4  -3  11    0.54    0.14
   4  -3  12    5.45    0.43
   4  -3  13    2.78    0.32
   4  -3  14    2.08    0.29
  -4   2  14    0.11    0.12
  -4   2  13    0.89    0.19
  -4   2  12    0.52    0.15
  -4   2  11    1.49    0.22
  -4   2  10    0.18    0.10
  -4   2   9    1.02    0.17
  -4   2   8    0.66    0.14
  -4   2   7    0.06    0.07
  -4   2   6    7.73    0.40
  -4   2   5    1.84    0.19
   4  -2  -4    0.10    0.07
  -4   2   4    0.05    0.06
   4  -2  -3   18.65    0.56
  -4   2   3   18.29    0.57
   4  -2  -2    2.67    0.20
  -4   2   2    2.94    0.21
  -4   2   1    3.69    0.24
   4  -2  -1    3.39    0.23
  -4   2   1    3.62    0.24
  -4   2   0  105.60    1.65
   4  -2   0  105.70    1.70
   4  -2   0  101.85    1.65
  -4   2  -1    0.55    0.06
   4  -2   1    0.46    0.10
   4  -2   1    0.49    0.10
  -4   2  -2   59.29    0.75
   4  -2   2   58.94    1.15
   4  -2   3    0.31    0.06
  -4   2  -3    0.26    0.09
   4  -2   3    0.37    0.09
   4  -2   3    0.23    0.08
   4  -2   4    4.16    0.28
   4  -2   4    3.93    0.27
  -4   2  -4    4.24    0.29
   4  -2   4    3.90    0.18
  -4   2  -5   16.58    0.60
   4  -2   5   16.35    0.58
  -4   2  -5   16.28    0.62
   4  -2   5   16.54    0.59
   4  -2   5   16.88    0.36
  -4   2  -6    0.05    0.08
   4  -2   6    0.00    0.05
   4  -2   6    0.01    0.06
   4  -2   7    1.66    0.21
   4  -2   7    1.79    0.21
   4  -2   8   16.04    0.65
   4  -2   8   18.00    0.70
   4  -2   9   14.02    0.63
   4  -2  10    4.08    0.35
   4  -2  11    0.17    0.09
   4  -2  12    1.53    0.23
   4  -2  13    0.56    0.17
   4  -2  13    0.30    0.14
   4  -2  14    0.58    0.16
   4  -2  14    0.79    0.20
  -4   1  15    1.20    0.25
  -4   1  14    1.57    0.25
  -4   1  13    4.01    0.38
  -4   1  12    0.25    0.10
  -4   1  11    0.57    0.14
  -4   1  10    1.26    0.19
  -4   1   9    0.33    0.10
  -4   1   8    4.84    0.33
   4  -1  -7    3.38    0.26
  -4   1   7    2.77    0.24
  -4   1   6    1.19    0.15
   4  -1  -6    1.30    0.16
   4  -1  -5    1.70    0.16
  -4   1   5    1.73    0.17
   4  -1  -4    0.53    0.09
  -4   1   4    0.56    0.10
   4  -1  -3   14.41    0.42
  -4   1   3   14.63    0.46
   4  -1  -2   32.11    0.78
   4  -1  -2   28.29    0.67
  -4   1   2   31.59    0.72
  -4   1   1   -0.01    0.05
   4  -1  -1   -0.02    0.08
  -4   1   1   -0.01    0.05
   4  -1  -1    0.00    0.04
  -4   1   0   25.36    0.61
   4  -1   0   26.52    0.71
   4  -1   0   25.56    0.61
   4  -1   0   25.15    0.61
   4  -1   1   11.89    0.45
   4  -1   1   11.72    0.40
   4  -1   1   11.65    0.40
   4  -1   2    2.23    0.20
  -4   1  -2    2.36    0.19
   4  -1   2    2.13    0.17
   4  -1   3    4.81    0.29
  -4   1  -3    4.27    0.27
   4  -1   3    4.55    0.26
  -4   1  -4   71.54    0.93
   4  -1   4   71.82    1.38
  -4   1  -4   74.98    1.38
   4  -1   4   72.69    1.31
   4  -1   4   71.78    0.97
  -4   1  -5    2.59    0.10
  -4   1  -5    2.94    0.25
   4  -1   5    2.64    0.24
  -4   1  -5    2.90    0.25
   4  -1   5    2.25    0.21
  -4   1  -6    0.26    0.09
   4  -1   6    0.19    0.08
   4  -1   6    0.17    0.09
   4  -1   7    0.00    0.06
   4  -1   8   -0.04    0.08
   4  -1   9    0.37    0.12
   4  -1  10    0.03    0.08
   4  -1  11    5.63    0.44
   4  -1  12    0.05    0.10
   4  -1  12   -0.04    0.10
   4  -1  13    1.22    0.23
   4  -1  13    1.32    0.22
   4  -1  14    0.84    0.21
  -4   0  15    0.12    0.10
  -4   0  14    0.90    0.21
  -4   0  13   -0.15    0.15
  -4   0  12    0.36    0.11
  -4   0  11    2.36    0.26
  -4   0  10    1.02    0.17
  -4   0   9    1.61    0.20
  -4   0   8    4.68    0.31
   4   0  -7   -0.07    0.07
  -4   0   7   -0.05    0.08
   4   0  -6    0.13    0.07
  -4   0   6    0.10    0.06
  -4   0   5   13.08    0.47
   4   0  -4   57.84    0.78
  -4   0   4   57.03    0.87
   4   0  -3    0.18    0.05
   4   0  -3    0.27    0.06
  -4   0   3    0.38    0.08
   4   0  -2   10.49    0.43
   4   0  -2   11.20    0.36
  -4   0   2   10.81    0.37
  -4   0   1   23.70    0.51
   4   0  -1   23.20    0.66
   4   0  -1   23.37    0.51
   4   0  -1   24.05    0.55
  -4   0   0   25.52    0.55
  -4   0   0   26.07    0.70
   4   0   0   25.53    0.69
   4   0   0   24.87    0.54
   4   0   0   25.34    0.57
  -4   0  -1   11.99    0.47
   4   0   1   12.21    0.46
   4   0   1   13.01    0.38
   4   0   1   13.15    0.39
  -4   0  -2   14.73    0.53
   4   0   2   13.48    0.50
  -4   0  -2   14.15    0.45
   4   0   2   13.89    0.41
   4   0   2   14.57    0.43
  -4   0  -3    7.99    0.40
   4   0   3    7.15    0.37
  -4   0  -3    7.41    0.34
   4   0   3    6.98    0.31
  -4   0  -4    0.87    0.13
  -4   0  -4    0.63    0.11
   4   0   4    0.61    0.12
   4   0   4    0.89    0.12
  -4   0  -5    3.57    0.18
   4   0   5    3.36    0.27
  -4   0  -5    3.53    0.27
  -4   0  -6    5.77    0.24
   4   0   6    5.85    0.38
  -4   0  -6    5.83    0.36
  -4   0  -7    0.11    0.05
   4   0   7    0.19    0.11
   4   0   8    4.11    0.35
   4   0   9    0.12    0.10
   4   0  10    0.09    0.10
   4   0  10    0.03    0.08
   4   0  11    0.54    0.16
   4   0  11    0.71    0.16
   4   0  12    0.37    0.12
   4   0  12    0.24    0.11
   4   0  13    0.91    0.20
   4   0  13    1.00    0.23
   4   0  14    2.79    0.33
  -4  -1  15    0.59    0.16
  -4  -1  14    0.28    0.13
  -4  -1  13    0.92    0.17
  -4  -1  12    0.51    0.14
  -4  -1  11    5.21    0.38
  -4  -1  10    0.43    0.12
  -4  -1   9   30.20    0.88
  -4  -1   8   -0.10    0.10
   4   1  -7    4.50    0.28
  -4  -1   7    4.36    0.28
   4   1  -6    9.37    0.39
  -4  -1   6    9.14    0.39
  -4  -1   5    0.72    0.11
   4   1  -4    4.28    0.18
  -4  -1   4    4.20    0.23
   4   1  -4    4.23    0.23
   4   1  -3   12.35    0.47
   4   1  -3   13.14    0.38
  -4  -1   3   12.64    0.39
   4   1  -2   10.24    0.42
   4   1  -2   10.52    0.32
   4   1  -2   10.20    0.24
  -4  -1   2   10.31    0.33
   4   1  -1    0.43    0.10
   4   1  -1    0.42    0.06
   4   1  -1    0.42    0.05
   4   1   0    0.04    0.03
   4   1   0    0.07    0.06
  -4  -1   0    0.01    0.07
   4   1   0   -0.06    0.06
  -4  -1   0    0.05    0.03
   4   1   0    0.05    0.02
  -4  -1  -1    0.36    0.08
   4   1   1    0.54    0.10
   4   1   1    0.51    0.07
  -4  -1  -2    6.59    0.36
   4   1   2    5.57    0.32
  -4  -1  -2    6.07    0.27
   4   1   2    5.99    0.24
  -4  -1  -3    9.91    0.46
   4   1   3    8.97    0.42
  -4  -1  -3    9.21    0.37
   4   1   3    9.67    0.29
   4   1   4    0.59    0.06
  -4  -1  -4    0.51    0.11
  -4  -1  -4    0.49    0.10
   4   1   4    0.40    0.11
   4   1   5    2.27    0.23
  -4  -1  -5    2.62    0.23
   4   1   5    2.43    0.09
  -4  -1  -6    0.26    0.07
  -4  -1  -6    0.28    0.09
   4   1   6    0.31    0.12
  -4  -1  -7   -0.01    0.05
   4   1   7    0.02    0.08
  -4  -1  -8    0.52    0.11
   4   1   8    0.44    0.10
   4   1   8    0.41    0.13
   4   1   9    0.31    0.11
  -4  -1  -9    0.18    0.06
   4   1   9    0.30    0.09
   4   1  10    0.10    0.06
   4   1  10    0.42    0.15
   4   1  11    0.27    0.10
   4   1  11   -0.01    0.10
   4   1  12    0.17    0.11
   4   1  12    0.27    0.11
   4   1  13    0.01    0.09
   4   1  14    1.61    0.24
  -4  -2  15    0.14    0.10
  -4  -2  14    0.17    0.12
  -4  -2  13    2.50    0.30
  -4  -2  12    1.18    0.19
  -4  -2  11   -0.02    0.07
  -4  -2  10    0.14    0.09
   4   2 -10    0.12    0.05
  -4  -2   9   29.10    0.85
   4   2  -9   29.35    0.74
  -4  -2   8    0.62    0.11
  -4  -2   7    8.61    0.39
   4   2  -7    8.39    0.31
   4   2  -6    2.88    0.15
  -4  -2   6    2.82    0.21
   4   2  -5    6.55    0.19
  -4  -2   5    6.53    0.29
   4   2  -5    6.12    0.18
   4   2  -4   12.67    0.38
   4   2  -4   11.37    0.46
  -4  -2   4   12.37    0.39
   4   2  -3    9.65    0.30
   4   2  -3   10.47    0.43
  -4  -2   3   10.27    0.32
   4   2  -2    4.20    0.17
   4   2  -2    4.08    0.26
  -4  -2   2    4.70    0.19
   4   2  -1    1.06    0.07
   4   2  -1    1.02    0.14
   4   2  -1    1.05    0.13
  -4  -2   0    3.83    0.11
   4   2   0    4.15    0.13
   4   2   0    4.45    0.27
  -4  -2  -1    8.41    0.40
   4   2   1    8.01    0.38
   4   2   1    8.40    0.20
  -4  -2  -2    6.47    0.36
   4   2   2    6.69    0.36
  -4  -2  -2    6.72    0.26
   4   2   2    6.87    0.20
  -4  -2  -3    6.93    0.39
   4   2   3    6.18    0.36
  -4  -2  -3    5.81    0.28
   4   2   3    6.49    0.23
   4   2   3    5.97    0.26
   4   2   4    2.63    0.15
   4   2   4    2.74    0.25
  -4  -2  -4    2.60    0.20
   4   2   4    2.64    0.16
   4   2   5    2.20    0.16
  -4  -2  -5    2.30    0.21
   4   2   5    1.95    0.23
   4   2   5    2.32    0.14
   4   2   6   -0.02    0.04
  -4  -2  -6   -0.01    0.06
  -4  -2  -6    0.07    0.07
   4   2   6   -0.02    0.08
   4   2   7    0.02    0.08
   4   2   7    0.08    0.05
  -4  -2  -7   -0.02    0.07
  -4  -2  -8    4.73    0.31
   4   2   8    4.62    0.29
   4   2   8    4.33    0.38
   4   2   9    2.29    0.29
   4   2   9    1.99    0.20
  -4  -2  -9    1.93    0.21
   4   2  10    0.00    0.10
   4   2  10    0.09    0.08
  -4  -2 -10   -0.12    0.09
   4   2  11    0.40    0.16
   4   2  11    0.12    0.07
  -4  -3  14    1.00    0.20
  -4  -3  13    1.84    0.26
  -4  -3  12    0.38    0.13
  -4  -3  11    1.95    0.24
  -4  -3  10    0.47    0.11
  -4  -3   9    0.37    0.09
   4   3  -8    1.43    0.13
  -4  -3   8    1.51    0.17
   4   3  -7    0.47    0.06
  -4  -3   7    0.38    0.09
   4   3  -6    0.04    0.02
   4   3  -6    0.02    0.05
   4   3  -6    0.04    0.02
  -4  -3   6    0.08    0.05
   4   3  -5    1.20    0.15
  -4  -3   5    1.38    0.13
   4   3  -4    1.42    0.16
  -4  -3   4    1.59    0.12
   4   3  -3    0.62    0.11
  -4  -3   3    0.65    0.07
   4   3  -3    0.62    0.09
   4   3  -2    1.75    0.17
   4   3  -2    1.48    0.15
   4   3  -1    0.10    0.05
   4   3   0   -0.02    0.05
   4   3   0   -0.02    0.06
  -4  -3  -1   12.13    0.49
   4   3   1   11.74    0.49
   4   3   1   12.02    0.46
  -4  -3  -2   42.80    1.02
  -4  -3  -2   41.53    0.73
   4   3   2   41.04    1.01
   4   3   2   40.87    0.91
  -4  -3  -3   14.76    0.59
  -4  -3  -3   15.42    0.45
   4   3   3   14.22    0.59
   4   3   4   15.49    0.30
  -4  -3  -4   15.89    0.51
   4   3   4   14.74    0.62
   4   3   4   16.20    0.32
   4   3   5    1.22    0.09
  -4  -3  -5    1.25    0.15
   4   3   5    1.41    0.13
   4   3   5    1.14    0.18
   4   3   6   -0.14    0.09
   4   3   6    0.07    0.04
  -4  -3  -6    0.07    0.06
   4   3   7    1.76    0.24
  -4  -3  -7    1.56    0.19
   4   3   7    1.52    0.14
   4   3   8    0.13    0.10
  -4  -3  -8    0.06    0.07
   4   3   9    0.28    0.15
  -4  -3  -9    0.05    0.08
   4   3  10    0.25    0.10
  -4  -3 -10    0.03    0.07
  -4  -4  14    0.28    0.15
  -4  -4  13   -0.04    0.09
  -4  -4  12    0.21    0.09
  -4  -4  11    0.33    0.11
  -4  -4  10    3.68    0.30
  -4  -4   9   -0.02    0.07
  -4  -4   8    4.23    0.28
   4   4  -7    0.38    0.10
  -4  -4   7    0.12    0.07
   4   4  -6    0.21    0.06
   4   4  -6    0.19    0.07
  -4  -4   6    0.36    0.08
   4   4  -5    6.95    0.35
   4   4  -5    6.65    0.29
  -4  -4   5    6.66    0.27
  -4  -4   4    0.58    0.06
   4   4  -4    0.60    0.13
   4   4  -4    0.40    0.09
   4   4  -4    0.59    0.09
   4   4  -3    8.69    0.35
   4   4  -3    8.74    0.46
   4   4  -2    3.20    0.22
   4   4  -2    3.18    0.28
   4   4  -1    2.53    0.21
   4   4  -1    2.06    0.22
   4   4   0    4.29    0.28
   4   4   0    3.65    0.28
   4   4   1    3.26    0.26
   4   4   1    3.35    0.27
  -4  -4  -2    2.77    0.25
   4   4   2    2.95    0.26
   4   4   2    3.28    0.26
   4   4   3    0.51    0.11
   4   4   3    0.53    0.13
   4   4   4    0.28    0.11
   4   4   4    0.14    0.07
   4   4   5    1.75    0.23
   4   4   6    0.10    0.09
  -4  -4  -6   -0.01    0.07
   4   4   7   -0.07    0.10
  -4  -4  -7    0.06    0.08
   4   4   8    0.94    0.19
  -4  -4  -8    1.19    0.20
   4   4   9    0.06    0.11
  -4  -4  -9    0.02    0.08
   4   5 -10    0.97    0.20
   4   5  -9    1.26    0.23
   4   5  -8    2.02    0.27
   4   5  -7    0.56    0.15
   4   5  -7    1.03    0.14
   4   5  -6    0.97    0.19
   4   5  -6    1.29    0.15
   4   5  -5    0.20    0.10
   4   5  -4    2.23    0.26
   4   5  -4    2.58    0.17
   4   5  -3    1.58    0.22
   4   5  -3    1.67    0.15
   4   5  -2   -0.06    0.10
   4   5  -2   -0.03    0.05
   4   5  -1   -0.09    0.09
   4   5  -1    0.09    0.05
   4   5   0    0.08    0.05
   4   5   0    0.00    0.06
   4   5   1    1.69    0.19
   4   5   1    1.76    0.22
   4   5   2    0.05    0.06
   4   5   2    0.08    0.07
   4   5   3    4.20    0.33
   4   5   3    4.76    0.34
   4   5   4    1.05    0.17
   4   5   4    1.08    0.18
   4   5   5    0.06    0.08
   4   5   6    1.41    0.23
  -4  -5  -6    1.39    0.22
   4   5   7    0.79    0.19
  -4  -5  -7    0.21    0.10
   4   5   8    0.80    0.20
  -4  -5  -8    0.69    0.17
  -4  -5  -9   -0.14    0.10
   4   6  -8    0.62    0.18
   4   6  -7    0.27    0.13
   4   6  -6    0.07    0.10
   4   6  -5    0.19    0.12
   4   6  -4   -0.05    0.09
   4   6  -3    0.14    0.11
   4   6  -2    0.32    0.13
   4   6  -1    0.74    0.17
   4   6   0    0.00    0.08
   4   6   1    3.32    0.32
   4   6   2    0.03    0.08
   4   6   2    0.10    0.07
   4   6   3    1.83    0.25
   4   6   3    1.74    0.22
   4   6   4    0.28    0.11
   4   6   5   -0.16    0.10
   4   6   6    0.16    0.10
  -4  -6  -6    0.26    0.14
   4   7  -4    0.86    0.21
   4   7  -3    0.20    0.13
   4   7  -2    0.70    0.18
   4   7  -1    1.21    0.23
   4   7   0    0.07    0.11
   4   7   1    3.38    0.36
   5 -10  -3    0.06    0.12
   5 -10  -2    0.38    0.13
   5 -10  -1   -0.04    0.09
   5 -10  -1    0.24    0.15
   5 -10   0    0.82    0.18
   5 -10   0    1.05    0.23
   5 -10   1   -0.02    0.10
   5 -10   1   -0.03    0.11
   5 -10   2    0.20    0.11
   5 -10   2    0.24    0.15
   5 -10   3    0.03    0.08
   5 -10   3    0.85    0.22
   5 -10   4    0.71    0.19
   5 -10   5    0.52    0.20
  -5   9   8    0.04    0.10
   5  -9  -6   -0.18    0.12
   5  -9  -6   -0.18    0.13
   5  -9  -5    0.23    0.13
   5  -9  -5    0.04    0.09
   5  -9  -4    0.03    0.10
   5  -9  -3    0.05    0.09
   5  -9  -2    1.40    0.23
   5  -9  -1    0.26    0.10
   5  -9   0    1.18    0.19
   5  -9   0    0.95    0.22
   5  -9   1    0.81    0.17
   5  -9   1    0.64    0.18
   5  -9   2    0.08    0.09
   5  -9   2   -0.24    0.14
   5  -9   3    0.11    0.08
   5  -9   3   -0.07    0.10
   5  -9   4    0.15    0.07
   5  -9   4    0.36    0.14
   5  -9   5    0.13    0.08
   5  -9   5    0.20    0.13
   5  -9   6    0.17    0.14
   5  -9   7    0.33    0.15
   5  -9   8    0.70    0.23
  -5   8  10    0.07    0.14
  -5   8   9    1.06    0.24
   5  -8  -8    1.09    0.26
  -5   8   8    0.87    0.23
   5  -8  -7    1.19    0.24
  -5   8   7    1.25    0.24
   5  -8  -6    0.00    0.10
   5  -8  -6    0.37    0.14
  -5   8   6    0.27    0.14
   5  -8  -5    0.04    0.08
   5  -8  -5   -0.13    0.12
   5  -8  -4    0.57    0.18
   5  -8  -4    0.34    0.13
   5  -8  -3    1.11    0.20
   5  -8  -3    1.18    0.16
   5  -8  -2    4.06    0.34
   5  -8  -2    4.05    0.28
   5  -8  -1    0.50    0.14
   5  -8  -1    0.41    0.10
   5  -8   0    0.06    0.07
   5  -8   0    0.00    0.05
   5  -8   0   -0.01    0.10
   5  -8   1    0.03    0.06
   5  -8   1    0.05    0.09
   5  -8   2    1.26    0.23
   5  -8   2    1.36    0.18
   5  -8   3    0.04    0.07
   5  -8   3    0.20    0.12
   5  -8   4    0.38    0.10
   5  -8   4    0.47    0.10
   5  -8   4    0.63    0.18
   5  -8   5    0.29    0.09
   5  -8   5    0.45    0.15
   5  -8   5    0.24    0.08
   5  -8   6    0.02    0.08
   5  -8   6    0.00    0.05
   5  -8   7    1.40    0.26
   5  -8   8    1.25    0.22
   5  -8   9    1.86    0.29
  -5   7  11    0.35    0.16
  -5   7  10    0.26    0.14
   5  -7 -10    0.36    0.17
   5  -7  -9    0.38    0.14
  -5   7   9    0.51    0.15
   5  -7  -8    0.46    0.17
  -5   7   8    0.37    0.15
  -5   7   7    0.16    0.11
   5  -7  -7    0.02    0.10
   5  -7  -6    0.57    0.17
  -5   7   6    0.11    0.09
   5  -7  -5    1.39    0.20
   5  -7  -5    1.50    0.24
  -5   7   5    1.99    0.27
   5  -7  -4    0.83    0.16
   5  -7  -4    0.63    0.17
   5  -7  -3    3.12    0.29
   5  -7  -3    3.33    0.34
   5  -7  -3    3.35    0.27
   5  -7  -2    0.04    0.06
   5  -7  -2   -0.03    0.06
   5  -7  -1    0.76    0.14
   5  -7  -1    0.62    0.12
   5  -7   0    2.23    0.21
   5  -7   0    2.43    0.22
   5  -7   0    2.26    0.28
   5  -7   1    0.04    0.06
   5  -7   1   -0.11    0.10
   5  -7   2    7.75    0.38
   5  -7   2    7.67    0.52
   5  -7   3    0.64    0.11
   5  -7   3    0.88    0.19
   5  -7   4    0.93    0.19
   5  -7   5    0.29    0.13
   5  -7   5    0.15    0.08
   5  -7   6    0.89    0.20
   5  -7   6    0.96    0.15
   5  -7   7    2.07    0.21
   5  -7   7    1.97    0.29
   5  -7   8    0.13    0.11
   5  -7   8   -0.09    0.07
   5  -7   9    1.00    0.21
   5  -7   9    1.16    0.17
   5  -7  10    0.18    0.13
  -5   6  12    0.06    0.14
  -5   6  11    0.38    0.17
  -5   6  10    0.64    0.19
  -5   6   9    0.41    0.14
   5  -6  -9    0.10    0.12
  -5   6   8    0.17    0.13
   5  -6  -8    0.00    0.10
   5  -6  -7    0.96    0.20
  -5   6   7    0.97    0.19
   5  -6  -6   -0.06    0.09
  -5   6   6    0.12    0.10
   5  -6  -5    5.59    0.43
  -5   6   5    5.81    0.43
   5  -6  -4    9.90    0.56
  -5   6   4    9.74    0.55
   5  -6  -3   21.98    0.84
   5  -6  -2    0.81    0.15
   5  -6  -2    0.63    0.14
   5  -6  -1    0.07    0.08
   5  -6  -1   -0.03    0.07
   5  -6   0    3.36    0.25
   5  -6   0    3.58    0.27
   5  -6   1   11.10    0.46
   5  -6   1   11.31    0.59
   5  -6   2    0.20    0.10
   5  -6   3    1.42    0.13
   5  -6   3    1.59    0.23
   5  -6   4    1.38    0.12
   5  -6   4    1.52    0.22
   5  -6   5    6.99    0.25
   5  -6   5    7.02    0.38
   5  -6   5    7.08    0.48
   5  -6   6    0.34    0.05
   5  -6   6    0.36    0.13
   5  -6   6    0.27    0.09
   5  -6   7    0.74    0.18
   5  -6   7    0.88    0.15
   5  -6   8    2.79    0.26
   5  -6   8    2.61    0.32
   5  -6   9    3.57    0.30
   5  -6   9    3.27    0.36
   5  -6  10    0.15    0.11
   5  -6  10    0.27    0.10
   5  -6  11    0.24    0.11
   5  -6  11    0.10    0.12
   5  -6  12    1.59    0.22
  -5   5  13    0.39    0.16
  -5   5  12    0.00    0.12
  -5   5  11    0.25    0.13
  -5   5  10    0.15    0.11
  -5   5   9    0.26    0.12
   5  -5  -8    0.66    0.17
  -5   5   8    0.69    0.17
  -5   5   7    1.48    0.22
   5  -5  -7    1.10    0.20
   5  -5  -6    0.98    0.18
  -5   5   6    1.12    0.19
   5  -5  -5   10.62    0.57
  -5   5   5   10.57    0.55
  -5   5   4    2.27    0.22
  -5   5   4    1.79    0.23
   5  -5  -4    1.81    0.24
   5  -5  -3   18.99    0.74
  -5   5   3   19.02    0.72
   5  -5  -2    6.50    0.37
   5  -5  -1    0.39    0.10
   5  -5   0   12.32    0.51
   5  -5   0   13.04    0.54
   5  -5   1    1.15    0.15
   5  -5   1    1.26    0.17
   5  -5   1    1.01    0.19
   5  -5   2    0.96    0.15
   5  -5   2    0.96    0.18
   5  -5   3    5.01    0.38
   5  -5   3    6.03    0.34
  -5   5  -4    3.15    0.26
   5  -5   4    3.01    0.29
   5  -5   4    3.45    0.25
   5  -5   5    2.66    0.24
   5  -5   5    2.27    0.26
   5  -5   5    2.92    0.23
   5  -5   6   14.25    0.57
   5  -5   6   14.01    0.67
   5  -5   6   13.35    0.50
   5  -5   7    1.19    0.14
   5  -5   7    0.96    0.19
   5  -5   7    1.04    0.17
   5  -5   8   10.82    0.52
   5  -5   8   11.28    0.62
   5  -5   9    4.43    0.34
   5  -5   9    4.76    0.42
   5  -5  10    0.69    0.18
   5  -5  10    0.39    0.11
   5  -5  11    0.89    0.21
   5  -5  11    0.63    0.16
   5  -5  12    2.37    0.29
   5  -5  13    0.67    0.17
   5  -5  14    0.15    0.09
  -5   4  13    0.10    0.12
  -5   4  12    0.22    0.15
  -5   4  11   -0.01    0.09
  -5   4  10    0.22    0.12
  -5   4   9    1.33    0.22
  -5   4   8    3.16    0.31
   5  -4  -7    1.53    0.22
  -5   4   7    1.10    0.19
   5  -4  -6    3.67    0.32
  -5   4   6    3.87    0.33
  -5   4   5    0.83    0.14
   5  -4  -5    0.89    0.17
  -5   4   5    0.97    0.17
  -5   4   4    0.60    0.11
   5  -4  -4    0.74    0.15
  -5   4   4    0.54    0.13
  -5   4   3    0.46    0.10
   5  -4  -3    0.29    0.10
  -5   4   3    0.40    0.11
  -5   4   2    4.64    0.26
   5  -4  -2    4.52    0.31
   5  -4  -2    4.83    0.32
  -5   4   2    3.98    0.31
  -5   4   1    1.45    0.14
  -5   4   1    1.78    0.21
   5  -4  -1    1.34    0.17
   5  -4  -1    1.56    0.19
   5  -4   0    1.76    0.19
  -5   4   0    1.65    0.20
   5  -4   0    1.47    0.18
   5  -4   0    1.70    0.20
   5  -4   0    1.82    0.19
   5  -4   1    0.02    0.05
  -5   4  -1    0.00    0.07
   5  -4   1   -0.05    0.08
   5  -4   1    0.02    0.09
   5  -4   1    0.07    0.06
  -5   4  -2    4.95    0.35
   5  -4   2    4.69    0.34
   5  -4   2    4.48    0.28
  -5   4  -3    2.73    0.24
   5  -4   3    2.81    0.27
   5  -4   3    2.91    0.22
   5  -4   4   23.71    0.75
   5  -4   4   24.61    0.83
   5  -4   4   25.97    0.67
   5  -4   5    0.31    0.07
   5  -4   5    0.51    0.14
   5  -4   5    0.51    0.12
   5  -4   6   11.29    0.51
   5  -4   6   11.42    0.58
   5  -4   6   11.97    0.41
   5  -4   7    1.59    0.22
   5  -4   7    1.64    0.20
   5  -4   7    1.84    0.15
   5  -4   8   19.30    0.73
   5  -4   8   18.84    0.79
   5  -4   9    1.42    0.22
   5  -4   9    1.40    0.20
   5  -4  10    3.54    0.33
   5  -4  10    4.47    0.40
   5  -4  11    1.58    0.24
   5  -4  12    2.17    0.28
   5  -4  13    0.22    0.13
  -5   3  14    0.48    0.18
  -5   3  13    0.53    0.19
  -5   3  12    0.12    0.09
  -5   3  11    0.18    0.13
  -5   3  10    3.46    0.34
  -5   3   9    0.14    0.10
  -5   3   8    4.19    0.35
  -5   3   7    0.04    0.08
   5  -3  -6    6.31    0.39
  -5   3   6    6.55    0.41
  -5   3   5    1.85    0.22
  -5   3   5    1.73    0.19
   5  -3  -5    1.90    0.22
  -5   3   4    3.12    0.24
   5  -3  -4    2.80    0.25
   5  -3  -4    2.97    0.25
  -5   3   4    2.83    0.25
  -5   3   3    5.71    0.30
   5  -3  -3    5.48    0.34
   5  -3  -3    5.67    0.34
  -5   3   3    5.53    0.35
  -5   3   2    2.61    0.19
   5  -3  -2    2.18    0.21
   5  -3  -2    2.17    0.20
  -5   3   2    2.04    0.21
  -5   3   1    0.59    0.09
  -5   3   1    0.69    0.13
   5  -3  -1    0.57    0.13
   5  -3  -1    0.41    0.10
  -5   3   0    9.56    0.31
  -5   3   0    9.65    0.45
   5  -3   0   10.11    0.46
   5  -3   0    9.89    0.46
   5  -3   0    9.68    0.44
  -5   3  -1   16.37    0.37
  -5   3  -1   17.36    0.62
   5  -3   1   16.78    0.60
   5  -3   1   16.96    0.61
   5  -3   1   17.86    0.61
   5  -3   2    1.77    0.19
  -5   3  -2    1.77    0.20
   5  -3   2    1.54    0.19
   5  -3   2    1.63    0.16
  -5   3  -3   29.34    0.85
   5  -3   3   28.19    0.83
   5  -3   3   28.08    0.68
   5  -3   4    3.31    0.27
   5  -3   4    3.72    0.30
   5  -3   4    3.52    0.21
   5  -3   5    6.76    0.40
   5  -3   5    7.12    0.42
   5  -3   5    7.61    0.29
   5  -3   6    0.39    0.06
   5  -3   6    0.37    0.12
   5  -3   6    0.29    0.10
   5  -3   7    0.71    0.15
   5  -3   7    0.57    0.12
   5  -3   8   17.57    0.71
   5  -3   8   17.22    0.73
   5  -3   9    0.11    0.11
   5  -3   9    0.09    0.10
   5  -3  10    1.12    0.20
   5  -3  11   -0.04    0.10
   5  -3  12    2.39    0.30
   5  -3  13    6.68    0.52
  -5   2  14    0.17    0.15
  -5   2  13    0.70    0.19
  -5   2  12    3.05    0.34
  -5   2  11    0.58    0.16
  -5   2  10    1.53    0.22
  -5   2   9    0.88    0.17
  -5   2   8    3.42    0.30
  -5   2   7    0.14    0.09
   5  -2  -6    3.59    0.28
  -5   2   6    3.11    0.27
   5  -2  -5    1.07    0.15
   5  -2  -5    1.12    0.15
  -5   2   5    0.93    0.15
  -5   2   4    0.76    0.14
   5  -2  -4    0.74    0.12
   5  -2  -4    0.83    0.13
   5  -2  -3    0.13    0.08
   5  -2  -3    0.16    0.07
  -5   2   3    0.08    0.07
   5  -2  -3    0.14    0.07
  -5   2   2   -0.06    0.07
   5  -2  -2   -0.05    0.06
   5  -2  -2   -0.06    0.08
  -5   2   1    2.83    0.22
   5  -2  -1    2.51    0.23
   5  -2  -1    2.58    0.21
   5  -2  -1    2.57    0.21
  -5   2   0   11.95    0.47
   5  -2   0   12.09    0.51
   5  -2   0   11.79    0.47
   5  -2   0   12.51    0.48
  -5   2  -1   50.68    1.08
   5  -2   1   48.11    1.11
   5  -2   1   48.85    1.06
   5  -2   1   51.12    1.08
   5  -2   2    1.18    0.15
   5  -2   2    1.33    0.16
  -5   2  -3   18.80    0.67
   5  -2   3   18.07    0.64
   5  -2   3   17.56    0.61
   5  -2   4    4.17    0.30
  -5   2  -4    4.03    0.31
   5  -2   4    4.00    0.29
   5  -2   4    4.15    0.20
   5  -2   5    0.46    0.06
  -5   2  -5    0.56    0.14
   5  -2   5    0.28    0.10
   5  -2   5    0.41    0.11
   5  -2   6    2.23    0.24
   5  -2   6    2.15    0.23
   5  -2   6    2.00    0.09
   5  -2   7    0.52    0.13
   5  -2   7    0.61    0.14
   5  -2   8   -0.10    0.09
   5  -2   8    0.26    0.12
   5  -2   9   -0.08    0.09
   5  -2  10    4.48    0.40
   5  -2  11    0.20    0.12
   5  -2  12    2.22    0.31
   5  -2  13    2.21    0.32
  -5   1  14    0.50    0.15
  -5   1  13   -0.01    0.09
  -5   1  12    1.10    0.19
  -5   1  11    0.89    0.17
  -5   1  10    4.68    0.37
  -5   1   9    0.50    0.12
  -5   1   8    0.02    0.06
  -5   1   7    0.22    0.09
   5  -1  -6    1.76    0.18
   5  -1  -6    1.84    0.19
  -5   1   6    1.64    0.19
   5  -1  -5    2.56    0.21
   5  -1  -5    2.81    0.23
  -5   1   5    2.83    0.24
   5  -1  -4   20.55    0.60
   5  -1  -4   22.00    0.63
  -5   1   4   21.08    0.66
   5  -1  -3   67.54    1.38
   5  -1  -3   71.03    1.27
  -5   1   3   67.50    1.29
  -5   1   2   -0.01    0.06
   5  -1  -2    0.05    0.07
  -5   1   1    9.34    0.37
   5  -1  -1    9.01    0.44
   5  -1  -1    9.18    0.37
  -5   1   0   15.99    0.50
   5  -1   0   15.83    0.59
   5  -1   0   15.59    0.50
  -5   1  -1    0.04    0.05
  -5   1  -1    0.05    0.07
   5  -1   1    0.02    0.08
   5  -1   1    0.01    0.06
  -5   1  -2    4.74    0.32
   5  -1   2    3.83    0.29
   5  -1   2    4.18    0.26
   5  -1   3    3.57    0.28
  -5   1  -3    3.60    0.27
   5  -1   3    3.29    0.24
  -5   1  -4    1.36    0.18
   5  -1   4    1.37    0.18
   5  -1   4    1.31    0.15
   5  -1   5    0.23    0.03
  -5   1  -5    0.29    0.04
  -5   1  -5    0.34    0.10
   5  -1   5    0.30    0.10
   5  -1   5    0.12    0.09
   5  -1   6    1.26    0.18
   5  -1   6    1.29    0.19
   5  -1   7    0.08    0.09
   5  -1   8    6.78    0.46
   5  -1   9    5.58    0.44
   5  -1  10    1.90    0.28
   5  -1  11    0.70    0.19
   5  -1  12    0.78    0.20
   5  -1  12    0.35    0.15
   5  -1  13    0.16    0.12
  -5   0  14    0.31    0.13
  -5   0  13   -0.07    0.12
  -5   0  12    0.55    0.15
  -5   0  11    1.64    0.23
  -5   0  10    9.66    0.53
  -5   0   9   18.70    0.72
  -5   0   8    0.99    0.17
  -5   0   7    5.34    0.35
   5   0  -6    0.17    0.08
   5   0  -6    0.13    0.06
  -5   0   6    0.19    0.08
   5   0  -5   11.19    0.40
   5   0  -5   10.97    0.44
  -5   0   5   11.54    0.47
   5   0  -4    2.03    0.16
   5   0  -4    2.04    0.22
  -5   0   4    1.92    0.18
   5   0  -3   39.73    1.00
  -5   0   3   39.70    0.88
   5   0  -2    0.03    0.09
  -5   0   2    0.02    0.06
   5   0  -2    0.10    0.04
   5   0  -2   -0.02    0.03
   5   0  -1    0.84    0.11
   5   0  -1    1.48    0.18
   5   0  -1    1.34    0.12
  -5   0   0    2.82    0.18
   5   0   0    2.60    0.24
   5   0   0    2.58    0.17
   5   0   0    1.70    0.15
  -5   0  -1    0.54    0.12
   5   0   1    0.54    0.12
   5   0   1    0.60    0.09
   5   0   1    0.27    0.07
   5   0   2    5.54    0.34
   5   0   2    5.01    0.25
  -5   0  -3    0.43    0.10
   5   0   3    0.54    0.12
   5   0   3    0.60    0.09
  -5   0  -4   -0.04    0.07
   5   0   4   -0.06    0.07
   5   0   4    0.07    0.05
  -5   0  -5    2.80    0.17
   5   0   5    2.39    0.26
  -5   0  -5    2.80    0.25
  -5   0  -6    3.68    0.20
   5   0   6    3.64    0.32
  -5   0  -7    7.68    0.29
   5   0   7    6.84    0.46
   5   0   8   15.79    0.73
   5   0   9    4.44    0.40
   5   0  10    0.63    0.16
   5   0  10    0.93    0.18
   5   0  11    0.02    0.10
   5   0  11   -0.04    0.09
   5   0  12    0.15    0.12
   5   0  13    0.22    0.12
  -5  -1  14    0.63    0.18
  -5  -1  13    3.01    0.33
  -5  -1  12   -0.11    0.10
  -5  -1  11    0.92    0.17
  -5  -1  10    4.42    0.35
  -5  -1   9   14.89    0.62
  -5  -1   8    8.19    0.44
   5   1  -7    0.53    0.11
  -5  -1   7    0.48    0.11
   5   1  -6    0.06    0.06
  -5  -1   6    0.04    0.06
   5   1  -6    0.00    0.04
   5   1  -5    0.22    0.07
   5   1  -5    0.35    0.06
   5   1  -5    0.37    0.10
  -5  -1   5    0.23    0.07
   5   1  -4    2.42    0.24
  -5  -1   4    2.36    0.19
   5   1  -3    0.92    0.10
   5   1  -3    1.72    0.20
   5   1  -3    1.60    0.10
  -5  -1   3    1.65    0.15
   5   1  -2    0.26    0.11
   5   1  -2    0.20    0.05
   5   1  -2    0.29    0.04
   5   1  -1    1.63    0.13
   5   1  -1    1.51    0.18
   5   1  -1    1.56    0.10
  -5  -1   0    1.84    0.13
   5   1   0    1.71    0.13
   5   1   0    1.83    0.12
   5   1   0    1.81    0.20
  -5  -1  -1   41.51    1.05
   5   1   1   41.16    1.02
   5   1   1   41.70    0.78
   5   1   2    0.57    0.09
   5   1   2    0.67    0.14
   5   1   3   24.20    0.80
  -5  -1  -3   24.57    0.67
   5   1   3   27.12    0.64
  -5  -1  -4    1.17    0.15
   5   1   4    1.41    0.20
   5   1   4    1.35    0.11
  -5  -1  -5    9.28    0.45
   5   1   5    9.41    0.51
   5   1   5    9.51    0.23
  -5  -1  -6    7.81    0.35
  -5  -1  -6    8.19    0.45
   5   1   6    7.89    0.49
  -5  -1  -7    4.92    0.28
   5   1   7    5.08    0.40
   5   1   8    6.25    0.36
  -5  -1  -8    6.53    0.33
   5   1   8    7.28    0.51
   5   1   9    0.56    0.18
   5   1   9    0.32    0.10
   5   1  10    0.03    0.06
   5   1  10    0.21    0.11
   5   1  11    0.23    0.10
  -5  -2  14    0.90    0.20
  -5  -2  13    1.78    0.26
  -5  -2  12    1.53    0.23
  -5  -2  11    0.35    0.12
  -5  -2  10    0.11    0.06
  -5  -2   9    0.25    0.09
  -5  -2   8    0.64    0.12
   5   2  -7    9.50    0.32
  -5  -2   7   10.03    0.45
   5   2  -7    9.46    0.30
   5   2  -6    0.05    0.05
  -5  -2   6    0.06    0.05
   5   2  -6    0.08    0.03
   5   2  -6    0.15    0.10
   5   2  -6    0.03    0.02
   5   2  -5    2.30    0.23
  -5  -2   5    2.32    0.19
  -5  -2   4    0.24    0.07
   5   2  -4    0.18    0.08
   5   2  -4    0.20    0.06
   5   2  -3    0.11    0.04
   5   2  -3   -0.08    0.07
  -5  -2   3    0.13    0.06
   5   2  -2    1.09    0.09
   5   2  -2    1.00    0.15
   5   2  -2    0.93    0.14
   5   2  -1    2.22    0.12
   5   2  -1    1.78    0.19
   5   2   0    1.00    0.07
   5   2   0    0.93    0.14
  -5  -2  -1   56.91    0.87
   5   2   1   58.18    0.83
   5   2   1   56.40    1.25
   5   2   2    0.09    0.03
   5   2   2    0.14    0.09
  -5  -2  -3   16.78    0.51
   5   2   3   17.14    0.68
   5   2   3   17.39    0.42
   5   2   4    0.91    0.10
   5   2   4    0.86    0.09
  -5  -2  -4    1.07    0.14
   5   2   4    0.92    0.10
   5   2   4    0.96    0.18
   5   2   5    2.52    0.17
  -5  -2  -5    2.44    0.22
   5   2   5    3.07    0.30
   5   2   5    2.86    0.16
   5   2   6    0.07    0.04
  -5  -2  -6    0.07    0.06
   5   2   6    0.04    0.09
   5   2   7    0.31    0.07
  -5  -2  -7    0.58    0.12
   5   2   7    0.49    0.14
   5   2   8    0.24    0.14
  -5  -2  -8   -0.04    0.08
   5   2   9    0.37    0.16
   5   2  10    0.57    0.19
  -5  -3  14   -0.05    0.08
  -5  -3  13    0.10    0.13
  -5  -3  12    0.16    0.10
  -5  -3  11    0.17    0.08
  -5  -3  10    0.55    0.14
  -5  -3   9    0.38    0.10
  -5  -3   8    0.27    0.08
   5   3  -8    0.32    0.11
  -5  -3   7    0.24    0.08
   5   3  -7    0.08    0.06
   5   3  -6    0.08    0.06
  -5  -3   6    0.21    0.07
   5   3  -5    0.03    0.06
  -5  -3   5    0.03    0.04
   5   3  -4    3.62    0.28
   5   3  -4    3.20    0.24
  -5  -3   4    3.57    0.19
   5   3  -3    5.47    0.35
   5   3  -3    5.35    0.32
   5   3  -2    0.89    0.13
   5   3  -1    3.32    0.26
   5   3   0    2.95    0.25
   5   3   0    2.61    0.23
   5   3   1    3.16    0.27
   5   3   1    3.77    0.27
   5   3   2    0.06    0.06
   5   3   2   -0.05    0.06
   5   3   3    0.46    0.10
   5   3   3    0.32    0.11
   5   3   4    0.65    0.14
   5   3   5    0.13    0.08
   5   3   6    0.26    0.12
  -5  -3  -6   -0.09    0.08
   5   3   7    0.30    0.11
  -5  -3  -7    0.54    0.13
   5   3   8    0.55    0.17
  -5  -3  -8    0.86    0.16
   5   3   9    0.73    0.20
   5   4 -10    2.05    0.24
   5   4  -9    1.26    0.18
   5   4  -8    0.73    0.14
   5   4  -7    3.18    0.27
   5   4  -6    0.08    0.06
   5   4  -6    0.09    0.05
   5   4  -5    0.88    0.14
   5   4  -5    0.88    0.12
   5   4  -4    3.86    0.26
   5   4  -3    0.02    0.06
   5   4  -3    0.03    0.05
   5   4  -2    0.02    0.06
   5   4  -2    0.04    0.04
   5   4  -1    0.20    0.09
   5   4  -1    0.24    0.08
   5   4   0    0.04    0.07
   5   4   0    0.14    0.08
   5   4   1    0.98    0.15
   5   4   1    0.87    0.16
   5   4   2    1.88    0.21
   5   4   2    2.16    0.24
   5   4   3    0.48    0.10
   5   4   3    0.44    0.13
   5   4   4    0.03    0.08
   5   4   5    0.10    0.08
   5   4   6   -0.09    0.10
  -5  -4  -6   -0.09    0.08
   5   4   7    0.62    0.18
  -5  -4  -7    0.36    0.14
   5   5  -8    0.04    0.08
   5   5  -7    1.14    0.22
   5   5  -6    0.11    0.08
   5   5  -5    0.01    0.09
   5   5  -4   -0.04    0.08
   5   5  -3   -0.14    0.11
   5   5  -2   -0.12    0.10
   5   5  -1    0.00    0.07
   5   5  -1    0.07    0.05
   5   5   0    2.80    0.26
   5   5   0    2.68    0.29
   5   5   1    0.00    0.06
   5   5   1    0.01    0.09
   5   5   2    4.45    0.35
   5   5   2    4.60    0.36
   5   5   3    1.16    0.20
   5   5   4    0.40    0.13
   5   5   5    0.20    0.12
   5   5   6    0.29    0.12
  -5  -5  -6    0.33    0.13
   5   6  -5    1.52    0.25
   5   6  -4    0.24    0.11
   5   6  -3    0.72    0.18
   5   6  -2    0.42    0.14
   5   6  -1    0.17    0.12
   5   6   0    2.21    0.29
   5   6   1    0.89    0.18
   6 -10  -3    0.20    0.11
   6 -10  -2   -0.13    0.08
   6 -10  -1   -0.02    0.09
   6 -10   0   -0.04    0.10
   6 -10   1   -0.01    0.09
   6  -9  -4    0.25    0.12
   6  -9  -3   -0.11    0.09
   6  -9  -2    0.35    0.14
   6  -9  -1    0.24    0.12
   6  -9  -1    0.35    0.15
   6  -9   0    0.05    0.08
   6  -9   0   -0.22    0.14
   6  -9   1   -0.12    0.10
   6  -9   1    0.13    0.15
   6  -9   2    0.05    0.08
   6  -9   2   -0.15    0.14
   6  -9   3    0.16    0.15
   6  -9   4    0.02    0.10
   6  -9   5   -0.12    0.11
   6  -9   6   -0.16    0.13
  -6   8   9    0.05    0.12
  -6   8   8    0.15    0.13
   6  -8  -7    0.06    0.11
  -6   8   7   -0.08    0.13
   6  -8  -6    0.25    0.13
  -6   8   6    0.10    0.09
   6  -8  -5    0.31    0.10
   6  -8  -5    0.39    0.18
   6  -8  -4    0.06    0.07
   6  -8  -3    0.17    0.08
   6  -8  -2    0.11    0.09
   6  -8  -2    0.06    0.07
   6  -8  -1    0.72    0.16
   6  -8  -1    0.51    0.12
   6  -8   0    0.06    0.08
   6  -8   0   -0.05    0.07
   6  -8   0    0.06    0.10
   6  -8   1    0.37    0.10
   6  -8   1    0.41    0.15
   6  -8   2    0.47    0.11
   6  -8   2    0.36    0.15
   6  -8   3    0.14    0.07
   6  -8   3    0.32    0.14
   6  -8   4    0.26    0.13
   6  -8   5   -0.05    0.09
   6  -8   5   -0.02    0.06
   6  -8   6    0.13    0.14
   6  -8   6   -0.04    0.06
   6  -8   7    0.90    0.22
   6  -8   8    0.20    0.14
  -6   7  10    0.31    0.14
   6  -7  -9    0.23    0.16
  -6   7   9    0.09    0.13
  -6   7   8    0.00    0.11
   6  -7  -8    0.03    0.11
   6  -7  -7    0.41    0.17
  -6   7   7    0.15    0.10
  -6   7   6    0.43    0.17
   6  -7  -6    0.06    0.12
   6  -7  -5    0.37    0.16
  -6   7   5    0.11    0.11
   6  -7  -4    0.31    0.14
   6  -7  -4    0.10    0.08
   6  -7  -3    1.76    0.22
   6  -7  -2    0.26    0.10
   6  -7  -1    1.10    0.17
   6  -7   0    0.33    0.11
   6  -7   0    0.05    0.08
   6  -7   1    1.78    0.27
   6  -7   2    1.43    0.25
   6  -7   3    0.39    0.15
   6  -7   4    0.26    0.12
   6  -7   5    0.38    0.16
   6  -7   5    0.65    0.14
   6  -7   6   -0.02    0.11
   6  -7   6    0.07    0.06
   6  -7   7    0.10    0.13
   6  -7   7    0.05    0.08
   6  -7   8    0.63    0.18
   6  -7   8    0.97    0.17
   6  -7   9    0.23    0.16
   6  -7   9    0.35    0.11
   6  -7  10    0.28    0.10
  -6   6  11    0.11    0.11
   6  -6 -11   -0.03    0.11
  -6   6  10    0.17    0.12
   6  -6 -10    0.16    0.11
  -6   6   9    0.01    0.09
   6  -6  -9    0.11    0.10
   6  -6  -8    0.15    0.13
  -6   6   8    0.34    0.14
   6  -6  -7    3.20    0.36
  -6   6   7    2.89    0.34
  -6   6   6   -0.08    0.10
   6  -6  -6   -0.01    0.13
   6  -6  -5    2.29    0.29
  -6   6   5    2.19    0.28
   6  -6  -4    0.74    0.18
  -6   6   4    1.06    0.21
   6  -6  -3   14.34    0.62
   6  -6  -2    0.10    0.10
   6  -6  -1    0.03    0.07
   6  -6   0    2.30    0.24
   6  -6   0    2.46    0.29
   6  -6   1   -0.04    0.07
   6  -6   1    0.26    0.12
   6  -6   2    1.84    0.26
   6  -6   3   -0.12    0.10
   6  -6   4    0.09    0.09
   6  -6   5    0.51    0.15
   6  -6   5    0.25    0.10
   6  -6   6    0.58    0.16
   6  -6   6    0.21    0.09
   6  -6   7    3.80    0.32
   6  -6   7    3.60    0.38
   6  -6   8    0.29    0.15
   6  -6   8    0.24    0.10
   6  -6   9    1.19    0.24
   6  -6   9    1.27    0.20
   6  -6  10    0.36    0.15
   6  -6  10    0.43    0.13
   6  -6  11    1.82    0.25
   6  -6  12    0.75    0.19
  -6   5  12   -0.01    0.13
  -6   5  11    0.19    0.12
   6  -5 -10    0.90    0.22
  -6   5  10    1.07    0.23
   6  -5  -9    3.42    0.36
  -6   5   9    3.00    0.35
  -6   5   8    0.16    0.13
   6  -5  -8    0.14    0.11
   6  -5  -7    3.00    0.33
  -6   5   7    3.42    0.35
   6  -5  -6    2.80    0.32
  -6   5   6    2.62    0.30
  -6   5   5   -0.04    0.07
   6  -5  -5   -0.18    0.10
  -6   5   4    0.37    0.12
   6  -5  -4    0.53    0.15
  -6   5   3    0.10    0.08
  -6   5   3    0.23    0.08
   6  -5  -3    0.25    0.11
  -6   5   2    0.52    0.10
   6  -5  -2    0.57    0.13
   6  -5  -1    0.33    0.12
   6  -5   0    0.26    0.11
   6  -5   0    0.16    0.10
   6  -5   1    0.58    0.14
   6  -5   1    0.68    0.17
   6  -5   2    0.02    0.08
   6  -5   3    1.59    0.18
   6  -5   3    1.43    0.23
   6  -5   4   -0.02    0.04
   6  -5   4    0.06    0.08
   6  -5   4   -0.08    0.11
   6  -5   5    4.15    0.33
   6  -5   5    5.19    0.42
   6  -5   5    4.71    0.30
   6  -5   6    1.31    0.22
   6  -5   6    1.72    0.22
   6  -5   6    1.65    0.17
   6  -5   7   16.65    0.70
   6  -5   7   17.83    0.81
   6  -5   8    2.57    0.28
   6  -5   8    2.44    0.31
   6  -5   9   -0.10    0.12
   6  -5   9    0.05    0.07
   6  -5  10    1.06    0.21
   6  -5  10    0.38    0.13
   6  -5  11    3.23    0.39
   6  -5  11    2.73    0.32
   6  -5  12    0.17    0.12
  -6   4  12   -0.08    0.14
  -6   4  11    0.25    0.12
  -6   4  10    0.71    0.19
   6  -4  -9    0.80    0.19
  -6   4   9    1.00    0.20
   6  -4  -8    0.65    0.16
  -6   4   8    0.72    0.18
  -6   4   7   -0.02    0.07
   6  -4  -7   -0.12    0.11
   6  -4  -6    0.62    0.15
  -6   4   6    0.59    0.15
   6  -4  -5    1.56    0.22
  -6   4   5    1.82    0.24
  -6   4   4    3.78    0.28
   6  -4  -4    3.06    0.29
  -6   4   4    3.25    0.31
  -6   4   3    0.70    0.12
   6  -4  -3    0.82    0.16
  -6   4   3    0.69    0.15
  -6   4   2    0.05    0.05
   6  -4  -2   -0.32    0.13
  -6   4   1    3.82    0.23
   6  -4  -1    3.12    0.28
  -6   4   0    0.51    0.09
   6  -4   0    0.63    0.14
   6  -4   0    0.47    0.12
   6  -4   1   20.07    0.72
   6  -4   1   19.41    0.74
   6  -4   1   20.53    0.67
   6  -4   2   -0.01    0.05
   6  -4   2    0.05    0.09
   6  -4   3    0.13    0.06
   6  -4   3    0.24    0.09
   6  -4   4    7.48    0.44
   6  -4   4    7.55    0.48
   6  -4   4    7.93    0.37
   6  -4   5    6.61    0.43
   6  -4   5    5.76    0.42
   6  -4   5    6.59    0.32
   6  -4   6    7.92    0.47
   6  -4   6    7.84    0.50
   6  -4   6    8.66    0.35
   6  -4   7    1.02    0.19
   6  -4   7    1.13    0.19
   6  -4   8    3.36    0.33
   6  -4   8    3.14    0.33
   6  -4   9   -0.04    0.09
   6  -4   9    0.04    0.08
   6  -4  10    1.25    0.24
   6  -4  10    0.89    0.19
   6  -4  11    0.20    0.10
   6  -4  12    0.00    0.10
  -6   3  13    0.14    0.13
  -6   3  12   -0.12    0.12
  -6   3  11    0.08    0.10
  -6   3  10    0.96    0.20
  -6   3   9    0.29    0.13
   6  -3  -8    2.26    0.27
  -6   3   8    2.51    0.29
   6  -3  -7    0.76    0.17
  -6   3   7    0.72    0.16
  -6   3   6    0.19    0.10
   6  -3  -6    0.01    0.08
   6  -3  -5    4.42    0.33
  -6   3   5    4.49    0.35
  -6   3   4    8.76    0.42
   6  -3  -4    7.87    0.44
  -6   3   4    7.85    0.45
  -6   3   3    0.48    0.09
  -6   3   3    0.66    0.14
   6  -3  -3    0.52    0.13
  -6   3   2    0.75    0.11
   6  -3  -2    0.72    0.15
  -6   3   1    1.18    0.13
  -6   3   1    1.02    0.16
   6  -3  -1    1.11    0.17
   6  -3  -1    1.08    0.17
  -6   3   0    0.19    0.06
  -6   3   0    0.26    0.09
   6  -3   0    0.28    0.11
   6  -3   0    0.17    0.08
  -6   3  -1    0.73    0.08
  -6   3  -1    0.70    0.13
   6  -3   1    0.62    0.14
   6  -3   1    0.53    0.13
  -6   3  -2    0.72    0.06
   6  -3   2    0.67    0.14
   6  -3   3    0.04    0.04
   6  -3   3    0.00    0.07
   6  -3   3    0.08    0.10
   6  -3   4   11.70    0.56
   6  -3   4   10.22    0.52
   6  -3   4   10.84    0.40
   6  -3   5    0.83    0.10
   6  -3   5    0.91    0.16
   6  -3   5    0.71    0.16
   6  -3   6    1.43    0.22
   6  -3   6    1.39    0.21
   6  -3   6    1.24    0.11
   6  -3   7    1.80    0.24
   6  -3   7    2.22    0.27
   6  -3   8    0.72    0.17
   6  -3   8    0.66    0.16
   6  -3   9    0.14    0.13
   6  -3   9    0.00    0.09
   6  -3  10    1.84    0.27
   6  -3  11    0.23    0.14
  -6   2  13    1.02    0.23
  -6   2  12    1.86    0.28
  -6   2  11    1.24    0.24
  -6   2  10   11.51    0.63
  -6   2   9    1.64    0.23
   6  -2  -8    0.23    0.10
  -6   2   8    0.30    0.13
   6  -2  -7    2.30    0.25
  -6   2   7    2.18    0.25
   6  -2  -6    5.30    0.36
  -6   2   6    5.31    0.38
   6  -2  -5    6.11    0.37
  -6   2   5    6.39    0.40
   6  -2  -4    1.54    0.19
   6  -2  -4    1.49    0.20
  -6   2   4    1.42    0.19
   6  -2  -3    5.93    0.40
   6  -2  -3    5.92    0.35
  -6   2   3    5.80    0.37
   6  -2  -2    0.30    0.09
   6  -2  -2    0.40    0.12
   6  -2  -2    0.24    0.08
  -6   2   1   15.42    0.57
   6  -2  -1   15.96    0.65
   6  -2  -1   15.76    0.58
   6  -2  -1   16.13    0.59
  -6   2   0    0.00    0.06
   6  -2   0   -0.17    0.11
   6  -2   0    0.05    0.05
   6  -2   0   -0.01    0.05
  -6   2  -1   13.31    0.54
   6  -2   1   13.66    0.59
   6  -2   1   13.18    0.53
   6  -2   1   13.71    0.55
  -6   2  -2    1.35    0.17
   6  -2   2    1.29    0.17
   6  -2   2    1.24    0.17
   6  -2   3    0.53    0.13
   6  -2   3    0.55    0.12
   6  -2   4    0.66    0.09
   6  -2   4    0.88    0.17
   6  -2   4    0.53    0.13
   6  -2   5    0.44    0.07
   6  -2   5    0.54    0.13
   6  -2   5    0.41    0.12
   6  -2   6    2.66    0.29
   6  -2   6    2.41    0.26
   6  -2   6    2.57    0.11
   6  -2   7    6.46    0.45
   6  -2   7    6.21    0.42
   6  -2   8    0.66    0.16
   6  -2   8    0.23    0.13
   6  -2   9    0.95    0.21
   6  -2  10    0.53    0.18
   6  -2  11    0.56    0.18
  -6   1  13    1.31    0.25
  -6   1  12   10.23    0.64
  -6   1  11   -0.01    0.10
  -6   1  10   14.77    0.71
  -6   1   9    0.31    0.12
   6  -1  -8    1.01    0.16
  -6   1   8    0.84    0.15
   6  -1  -7    2.81    0.25
  -6   1   7    2.84    0.28
   6  -1  -6    0.36    0.10
  -6   1   6    0.22    0.10
   6  -1  -5    6.14    0.34
   6  -1  -5    5.98    0.40
  -6   1   5    6.53    0.39
   6  -1  -4    1.09    0.18
   6  -1  -4    1.20    0.15
  -6   1   4    1.24    0.18
   6  -1  -3   -0.09    0.13
   6  -1  -3   -0.03    0.05
  -6   1   3    0.02    0.07
   6  -1  -2    4.55    0.35
   6  -1  -2    4.65    0.28
   6  -1  -2    4.53    0.29
  -6   1   1   35.47    0.84
   6  -1  -1   36.23    1.02
   6  -1  -1   34.18    0.83
   6  -1  -1   37.25    0.89
  -6   1   0   10.93    0.44
   6  -1   0   11.37    0.54
   6  -1   0   10.12    0.42
   6  -1   0   10.83    0.45
  -6   1  -1    0.15    0.06
   6  -1   1    0.30    0.08
   6  -1   1    0.21    0.07
   6  -1   2   18.95    0.72
   6  -1   2   19.75    0.63
   6  -1   2   21.84    0.68
   6  -1   3    5.47    0.38
   6  -1   3    5.16    0.32
   6  -1   3    5.34    0.33
   6  -1   4    2.62    0.23
   6  -1   4    2.32    0.26
   6  -1   4    2.73    0.25
  -6   1  -5    2.80    0.13
   6  -1   5    2.80    0.30
   6  -1   5    2.63    0.25
   6  -1   5    3.09    0.14
   6  -1   6    0.20    0.09
   6  -1   6    0.10    0.08
   6  -1   7    7.82    0.51
   6  -1   8    0.58    0.16
   6  -1   9   -0.09    0.09
   6  -1  10    5.64    0.49
   6  -1  12   -0.07    0.10
  -6   0  14    0.20    0.14
  -6   0  13    0.12    0.12
  -6   0  12    0.27    0.14
  -6   0  11    0.36    0.12
  -6   0  10    7.62    0.48
  -6   0   9    0.17    0.08
   6   0  -8    2.28    0.22
  -6   0   8    2.11    0.24
   6   0  -7    0.16    0.07
  -6   0   7   -0.05    0.07
   6   0  -6    0.53    0.10
  -6   0   6    0.74    0.14
   6   0  -5    3.19    0.24
   6   0  -5    2.75    0.27
  -6   0   5    2.94    0.26
  -6   0   4    0.24    0.09
   6   0  -4    0.13    0.06
   6   0  -4    0.21    0.08
   6   0  -3   23.50    0.81
   6   0  -3   25.45    0.68
   6   0  -3   24.68    0.60
  -6   0   3   23.19    0.70
   6   0  -2    2.66    0.27
   6   0  -2    2.57    0.20
   6   0  -2    2.53    0.17
   6   0  -1    7.18    0.43
   6   0  -1    6.53    0.29
  -6   0   0   18.07    0.53
   6   0   0   17.68    0.50
  -6   0  -1    1.29    0.14
   6   0   1    1.38    0.14
   6   0   1    1.28    0.19
   6   0   2    4.47    0.34
   6   0   2    4.43    0.26
   6   0   2    4.60    0.28
   6   0   3    0.78    0.12
   6   0   3    0.87    0.16
   6   0   3    0.83    0.12
  -6   0  -4    1.21    0.17
   6   0   4    1.44    0.17
   6   0   4    1.86    0.24
   6   0   5    7.05    0.47
   6   0   5    7.42    0.40
   6   0   5    7.04    0.19
  -6   0  -6    0.14    0.05
   6   0   6    0.09    0.11
   6   0   7    5.28    0.44
   6   0   8    0.53    0.17
   6   0   9    1.85    0.28
   6   0  10   -0.10    0.08
   6   0  10    0.30    0.15
   6   0  11    1.09    0.18
  -6  -1  14    0.34    0.14
  -6  -1  13    0.29    0.16
  -6  -1  12    0.75    0.17
  -6  -1  11    0.35    0.15
  -6  -1  10    0.49    0.15
  -6  -1   9    0.18    0.09
   6   1  -9    0.00    0.04
   6   1  -8    3.18    0.22
  -6  -1   8    3.34    0.29
   6   1  -7    0.36    0.12
   6   1  -7    0.54    0.09
  -6  -1   7    0.50    0.12
   6   1  -6    7.08    0.37
   6   1  -6    6.60    0.43
  -6  -1   6    7.71    0.41
   6   1  -5    5.97    0.32
   6   1  -5    5.20    0.39
   6   1  -5    5.83    0.23
  -6  -1   5    5.98    0.34
   6   1  -4    0.00    0.05
  -6  -1   4    0.03    0.06
   6   1  -4   -0.03    0.08
   6   1  -4    0.00    0.02
   6   1  -3    0.71    0.16
   6   1  -3    0.66    0.07
   6   1  -2    0.19    0.08
   6   1  -2    0.33    0.04
   6   1  -1    0.25    0.07
   6   1  -1    0.55    0.14
   6   1  -1    0.15    0.05
   6   1  -1    0.46    0.06
   6   1   0    9.04    0.47
   6   1   0    6.35    0.28
  -6  -1  -1   25.70    0.59
   6   1   1   24.83    0.82
   6   1   2    9.03    0.49
   6   1   2    1.98    0.16
   6   1   3    1.90    0.24
   6   1   4    2.33    0.27
   6   1   4    2.13    0.15
   6   1   5    0.76    0.17
  -6  -1  -6    5.66    0.31
   6   1   6    5.80    0.45
   6   1   7    1.26    0.23
   6   1   8    0.24    0.15
   6   1   9    0.76    0.18
  -6  -2  13   -0.11    0.13
  -6  -2  12   -0.06    0.10
  -6  -2  11    1.19    0.20
  -6  -2  10    0.10    0.09
  -6  -2   9    0.26    0.11
   6   2  -8    1.52    0.22
  -6  -2   8    1.62    0.21
   6   2  -7    1.17    0.19
  -6  -2   7    1.06    0.16
   6   2  -6    4.21    0.34
  -6  -2   6    4.24    0.29
   6   2  -5    0.39    0.10
  -6  -2   5    0.37    0.09
   6   2  -4    5.36    0.39
  -6  -2   4    5.79    0.30
   6   2  -3    7.35    0.44
   6   2  -2    2.20    0.25
   6   2  -2    1.62    0.20
   6   2  -1    2.42    0.25
   6   2   0    1.75    0.22
   6   2   1    0.59    0.14
   6   2   2    0.46    0.09
   6   2   2    0.30    0.11
   6   2   3    0.46    0.09
   6   2   3    0.54    0.15
   6   2   4    2.51    0.29
   6   2   5    0.08    0.08
  -6  -2  -6    0.02    0.07
   6   2   6   -0.09    0.09
   6   2   7    0.37    0.14
   6   2   8    0.30    0.16
   6   3 -10    1.13    0.20
   6   3  -9    1.42    0.21
   6   3  -8    1.07    0.18
   6   3  -7    0.32    0.12
   6   3  -6    0.02    0.07
   6   3  -5    0.08    0.05
   6   3  -5    0.03    0.07
   6   3  -4    2.31    0.25
   6   3  -4    2.32    0.23
   6   3  -3   -0.03    0.06
   6   3  -2    0.09    0.07
   6   3  -1    0.00    0.06
   6   3  -1   -0.01    0.06
   6   3   0    0.82    0.14
   6   3   0    0.71    0.14
   6   3   1    0.16    0.08
   6   3   1    0.21    0.10
   6   3   2    2.36    0.27
   6   3   2    2.44    0.23
   6   3   3    0.78    0.16
   6   3   4    0.28    0.13
   6   3   5    3.29    0.36
   6   3   6    0.32    0.15
   6   3   7    1.82    0.28
   6   4  -8    0.28    0.10
   6   4  -7    1.23    0.19
   6   4  -6    0.29    0.10
   6   4  -5    0.11    0.07
   6   4  -4    0.18    0.10
   6   4  -4    0.25    0.09
   6   4  -3    0.34    0.13
   6   4  -3    0.28    0.08
   6   4  -2    0.30    0.11
   6   4  -2    0.47    0.10
   6   4  -1    0.45    0.13
   6   4  -1    0.39    0.10
   6   4   0    2.03    0.24
   6   4   0    1.80    0.22
   6   4   1    0.74    0.15
   6   4   1    1.20    0.20
   6   4   2    0.41    0.13
   6   4   3    0.10    0.10
   6   4   4    0.21    0.11
   6   4   5   -0.10    0.11
   6   5  -5    1.20    0.22
   6   5  -4   -0.23    0.13
   6   5  -3    0.30    0.12
   6   5  -2    0.92    0.18
   6   5  -1    0.21    0.11
   6   5   0    1.51    0.22
   7  -9  -2    1.41    0.28
   7  -9  -1   -0.17    0.14
   7  -9   0    0.13    0.15
   7  -9   1    1.47    0.29
   7  -9   2    0.05    0.12
   7  -9   3    0.30    0.12
  -7   8   7    0.43    0.19
   7  -8  -6    0.56    0.15
   7  -8  -6    0.96    0.24
   7  -8  -5    2.48    0.30
   7  -8  -4    4.72    0.39
   7  -8  -3    1.98    0.26
   7  -8  -2    0.03    0.08
   7  -8  -1    0.04    0.07
   7  -8  -1    0.02    0.12
   7  -8   0    0.20    0.10
   7  -8   0    0.18    0.12
   7  -8   1    0.30    0.14
   7  -8   2   -0.07    0.14
   7  -8   3    0.21    0.12
   7  -8   4    0.06    0.07
   7  -8   4    0.17    0.13
   7  -8   5    0.57    0.20
   7  -8   5    0.54    0.14
   7  -8   6    0.54    0.19
   7  -8   6    0.05    0.07
   7  -8   7    1.73    0.23
   7  -7  -8   -0.13    0.14
  -7   7   8   -0.10    0.11
  -7   7   7    0.25    0.15
   7  -7  -7    0.02    0.13
  -7   7   6    1.89    0.30
   7  -7  -6    2.16    0.32
   7  -7  -5    2.41    0.33
   7  -7  -5    2.61    0.30
   7  -7  -4    1.07    0.19
   7  -7  -3    2.29    0.27
   7  -7  -2    0.00    0.10
   7  -7  -1    0.40    0.13
   7  -7  -1    0.43    0.14
   7  -7   0    0.15    0.08
   7  -7   0    0.28    0.17
   7  -7   1    0.06    0.11
   7  -7   2    0.31    0.13
   7  -7   3    0.48    0.16
   7  -7   4    0.36    0.13
   7  -7   4    0.30    0.13
   7  -7   5    5.19    0.40
   7  -7   5    5.92    0.51
   7  -7   6    0.19    0.12
   7  -7   6    0.26    0.12
   7  -7   7    5.03    0.40
   7  -7   7    4.64    0.46
   7  -7   8    0.03    0.08
   7  -7   9   -0.12    0.09
   7  -7  10    0.28    0.14
   7  -6 -10    0.60    0.20
  -7   6  10    0.72    0.21
   7  -6  -9    0.15    0.12
  -7   6   9    0.09    0.12
   7  -6  -8    0.42    0.17
  -7   6   8    0.14    0.12
  -7   6   7   -0.02    0.11
   7  -6  -7    0.06    0.12
   7  -6  -6    0.14    0.12
  -7   6   6    0.07    0.11
  -7   6   5    0.22    0.11
   7  -6  -5    0.32    0.11
   7  -6  -5    0.34    0.15
   7  -6  -4    0.09    0.12
   7  -6  -3   -0.02    0.08
   7  -6  -2   -0.12    0.12
   7  -6  -1    0.21    0.09
   7  -6  -1    0.19    0.12
   7  -6   0    1.89    0.24
   7  -6   0    1.96    0.28
   7  -6   1    0.25    0.11
   7  -6   1    0.24    0.11
   7  -6   2   -0.05    0.09
   7  -6   3    1.57    0.25
   7  -6   4    0.00    0.07
   7  -6   4    0.04    0.10
   7  -6   5    2.40    0.31
   7  -6   5    2.08    0.26
   7  -6   6    0.04    0.12
   7  -6   6    0.27    0.12
   7  -6   7    6.16    0.45
   7  -6   7    5.57    0.48
   7  -6   8    0.50    0.17
   7  -6   8    0.53    0.16
   7  -6   9    0.36    0.13
   7  -6  10    1.60    0.26
   7  -6  11    0.54    0.15
  -7   5  11    0.05    0.15
   7  -5 -11    0.04    0.12
  -7   5  10    0.07    0.10
   7  -5 -10    0.05    0.10
  -7   5   9    0.29    0.13
   7  -5  -9    0.60    0.19
   7  -5  -8    0.91    0.20
  -7   5   8    0.88    0.22
   7  -5  -7    0.00    0.10
  -7   5   7    0.22    0.17
  -7   5   6    1.87    0.28
   7  -5  -6    1.79    0.28
   7  -5  -5   -0.12    0.10
   7  -5  -5   -0.07    0.08
  -7   5   5   -0.02    0.07
  -7   5   4    1.77    0.26
   7  -5  -4    2.06    0.26
   7  -5  -3    1.16    0.21
  -7   5   2    0.65    0.12
   7  -5  -2    0.70    0.16
  -7   5   1    0.35    0.08
   7  -5  -1    0.10    0.08
   7  -5  -1    0.46    0.13
   7  -5   0    0.26    0.13
   7  -5   0    0.06    0.09
   7  -5   1    1.16    0.19
   7  -5   1    0.93    0.19
   7  -5   2    2.44    0.30
   7  -5   3    4.25    0.39
   7  -5   4   -0.08    0.08
   7  -5   4    0.00    0.09
   7  -5   5    0.42    0.13
   7  -5   5    0.32    0.12
   7  -5   6    0.12    0.11
   7  -5   6    0.02    0.09
   7  -5   7    2.27    0.30
   7  -5   7    2.20    0.28
   7  -5   8    0.27    0.13
   7  -5   8    0.37    0.13
   7  -5   9    0.33    0.15
   7  -5   9    0.09    0.08
   7  -5  10    0.17    0.09
   7  -4 -12    0.19    0.11
   7  -4 -11   -0.11    0.10
  -7   4  11    0.15    0.13
   7  -4 -10    1.02    0.22
  -7   4  10    1.04    0.23
  -7   4   9    0.18    0.12
   7  -4  -9    0.28    0.11
  -7   4   8    1.35    0.24
   7  -4  -8    1.20    0.21
   7  -4  -7   -0.07    0.10
  -7   4   7    0.05    0.08
   7  -4  -6    3.14    0.32
  -7   4   6    3.26    0.34
   7  -4  -5    1.39    0.22
   7  -4  -5    1.53    0.23
  -7   4   5    1.52    0.24
   7  -4  -4    1.87    0.24
  -7   4   4    1.69    0.25
  -7   4   3    3.09    0.25
   7  -4  -3    3.12    0.32
  -7   4   2    0.93    0.13
   7  -4  -2    0.78    0.17
  -7   4   1    0.05    0.05
   7  -4  -1   -0.16    0.12
   7  -4  -1    0.01    0.09
  -7   4   0    2.36    0.17
   7  -4   0    2.07    0.25
   7  -4   0    2.19    0.26
  -7   4  -1    1.31    0.11
   7  -4   1    1.39    0.22
   7  -4   1    1.33    0.21
   7  -4   2    6.96    0.46
   7  -4   2    7.12    0.40
   7  -4   3    6.05    0.43
   7  -4   3    6.21    0.36
   7  -4   4    0.16    0.07
   7  -4   4   -0.02    0.08
   7  -4   4    0.17    0.12
   7  -4   5    3.81    0.36
   7  -4   5    3.74    0.36
   7  -4   6    0.84    0.19
   7  -4   6    1.19    0.21
   7  -4   7    0.12    0.09
   7  -4   7   -0.08    0.09
   7  -4   8    0.59    0.18
   7  -4   8    0.77    0.18
   7  -4   9    0.24    0.13
   7  -4   9   -0.02    0.09
   7  -4  10    1.25    0.25
   7  -4  10    1.74    0.28
   7  -3 -12    0.35    0.14
  -7   3  12    0.24    0.13
   7  -3 -11    1.59    0.26
  -7   3  11    1.68    0.27
   7  -3 -10    0.28    0.15
  -7   3  10    0.20    0.13
   7  -3  -9    1.83    0.26
  -7   3   9    1.93    0.28
  -7   3   8    0.48    0.16
   7  -3  -8    0.71    0.16
   7  -3  -7    0.11    0.09
  -7   3   7    0.23    0.12
   7  -3  -6    5.26    0.39
  -7   3   6    5.58    0.42
  -7   3   5    0.16    0.08
   7  -3  -5    0.29    0.10
   7  -3  -5    0.19    0.12
   7  -3  -4    2.08    0.26
  -7   3   4    2.22    0.26
  -7   3   3   -0.03    0.06
   7  -3  -3   -0.09    0.09
  -7   3   2    1.61    0.17
   7  -3  -2    1.53    0.23
   7  -3  -2    1.33    0.19
  -7   3   1    0.09    0.05
   7  -3  -1    0.26    0.12
   7  -3  -1    0.18    0.09
  -7   3   0    0.18    0.07
   7  -3   0    0.20    0.09
   7  -3   0    0.09    0.08
  -7   3  -1   11.28    0.35
   7  -3   1   10.44    0.54
  -7   3  -2    0.31    0.05
   7  -3   2    0.20    0.10
   7  -3   3    2.07    0.26
   7  -3   3    1.87    0.24
   7  -3   3    2.30    0.21
   7  -3   4    2.63    0.29
   7  -3   4    2.67    0.28
   7  -3   4    2.49    0.20
   7  -3   5    0.02    0.07
   7  -3   5   -0.01    0.07
   7  -3   6    5.92    0.45
   7  -3   6    4.70    0.39
   7  -3   7    0.19    0.10
   7  -3   7    0.29    0.12
   7  -3   8   -0.09    0.11
   7  -3   8    0.03    0.11
   7  -3   9    0.17    0.12
   7  -3   9    0.24    0.14
   7  -3  10    0.23    0.13
   7  -2 -12    0.73    0.19
  -7   2  12    0.68    0.20
   7  -2 -11    7.74    0.52
  -7   2  11    7.51    0.56
   7  -2 -10    1.32    0.22
  -7   2  10    1.68    0.26
   7  -2  -9    0.90    0.16
  -7   2   9    1.06    0.21
   7  -2  -8    0.04    0.07
  -7   2   8    0.19    0.12
   7  -2  -7    3.09    0.28
  -7   2   7    3.50    0.34
   7  -2  -6    0.12    0.11
   7  -2  -6   -0.02    0.07
  -7   2   6    0.02    0.09
  -7   2   5   -0.10    0.10
   7  -2  -5    0.04    0.09
  -7   2   4    0.08    0.09
   7  -2  -4   -0.15    0.12
   7  -2  -3    1.34    0.21
   7  -2  -3    1.31    0.17
   7  -2  -2    0.12    0.08
   7  -2  -2    0.20    0.08
   7  -2  -1    6.50    0.45
   7  -2  -1    6.79    0.39
  -7   2   0    4.29    0.32
   7  -2   0    3.82    0.34
   7  -2   0    3.86    0.29
  -7   2  -1   15.21    0.61
   7  -2   1   13.32    0.56
   7  -2   2    0.23    0.12
   7  -2   2    0.04    0.06
   7  -2   3    0.46    0.13
   7  -2   3    0.30    0.10
   7  -2   4    3.33    0.33
   7  -2   4    3.23    0.29
   7  -2   5    0.28    0.11
   7  -2   5    0.21    0.09
   7  -2   6    0.45    0.13
   7  -2   6    0.76    0.18
   7  -2   7    1.82    0.25
   7  -2   7    1.74    0.27
   7  -2   8    0.19    0.12
   7  -2   9    0.39    0.16
   7  -1 -12   -0.05    0.08
  -7   1  12    0.14    0.14
   7  -1 -11    2.99    0.31
  -7   1  11    3.61    0.38
   7  -1 -10    0.28    0.10
  -7   1  10    0.40    0.14
   7  -1  -9    0.22    0.10
  -7   1   9    0.23    0.12
   7  -1  -8    0.61    0.13
  -7   1   8    0.63    0.15
  -7   1   7    0.37    0.14
   7  -1  -7    0.26    0.09
   7  -1  -6    1.74    0.25
  -7   1   6    1.77    0.23
  -7   1   5    1.60    0.21
   7  -1  -5    0.89    0.18
   7  -1  -4    0.74    0.16
  -7   1   4    0.68    0.15
   7  -1  -4    0.59    0.12
   7  -1  -3   -0.03    0.10
   7  -1  -3    0.05    0.05
   7  -1  -2    7.72    0.50
   7  -1  -2    8.29    0.39
   7  -1  -1    2.64    0.30
   7  -1  -1    2.24    0.20
  -7   1   0   24.23    0.72
   7  -1   0   23.61    0.88
   7  -1   0   22.37    0.68
   7  -1   0   24.84    0.75
  -7   1  -1    1.77    0.19
   7  -1   1    1.76    0.19
   7  -1   1    1.71    0.23
  -7   1  -2    0.28    0.08
   7  -1   2    0.54    0.14
   7  -1   2    0.35    0.10
   7  -1   3    2.01    0.21
   7  -1   3    2.16    0.27
   7  -1   4    1.57    0.23
   7  -1   4    1.32    0.18
   7  -1   5    0.09    0.09
   7  -1   5    0.10    0.08
   7  -1   6    0.07    0.11
   7  -1   7    3.39    0.37
   7  -1   8    0.37    0.18
  -7   0  13    0.01    0.10
  -7   0  12   -0.01    0.11
  -7   0  11    0.58    0.16
   7   0 -10    0.39    0.11
  -7   0  10    0.13    0.11
   7   0  -9    0.01    0.05
  -7   0   9   -0.02    0.07
   7   0  -8    0.78    0.13
  -7   0   8    0.71    0.16
  -7   0   7    0.06    0.07
   7   0  -7    0.09    0.09
   7   0  -6    0.93    0.18
  -7   0   6    1.15    0.18
  -7   0   5    0.36    0.11
   7   0  -5    0.34    0.13
   7   0  -5    0.44    0.08
  -7   0   4    1.10    0.16
   7   0  -4    0.73    0.16
   7   0  -4    0.88    0.11
   7   0  -3    2.80    0.30
   7   0  -3    2.69    0.22
   7   0  -3    2.75    0.19
   7   0  -2    3.77    0.35
   7   0  -2    3.89    0.27
   7   0  -2    3.65    0.22
   7   0  -1    3.19    0.32
   7   0  -1    2.94    0.23
   7   0  -1    2.64    0.19
   7   0   0   11.51    0.58
   7   0   0   11.66    0.47
   7   0   0    9.73    0.38
   7   0   1    2.06    0.18
   7   0   1    2.17    0.20
   7   0   1    1.97    0.25
   7   0   2    7.72    0.49
   7   0   2    7.84    0.37
   7   0   3    3.78    0.35
   7   0   4    0.26    0.11
   7   0   5   -0.14    0.11
   7   0   6    0.30    0.12
   7   0   7    1.08    0.23
  -7  -1  13    0.37    0.15
  -7  -1  12    0.18    0.11
  -7  -1  11    0.55    0.16
  -7  -1  10    0.75    0.19
   7   1  -9   -0.05    0.10
  -7  -1   9   -0.04    0.08
   7   1  -8    0.15    0.10
  -7  -1   8    0.17    0.09
  -7  -1   7    2.05    0.24
   7   1  -7    1.89    0.25
   7   1  -6    0.10    0.11
  -7  -1   6    0.06    0.07
   7   1  -5    1.15    0.22
  -7  -1   5    1.15    0.17
   7   1  -4    0.65    0.15
   7   1  -3    1.41    0.21
   7   1  -2    3.83    0.35
   7   1  -2    4.04    0.34
   7   1  -1    0.18    0.10
   7   1   0    2.68    0.28
   7   1   1    0.12    0.09
   7   1   2    0.41    0.13
   7   1   3    1.42    0.22
   7   1   4    3.90    0.38
   7   1   5    1.45    0.24
   7   1   6    0.37    0.15
   7   1   7    1.95    0.29
   7   2 -11    0.61    0.16
   7   2 -10    0.01    0.10
   7   2  -9    0.10    0.11
   7   2  -8    2.04    0.27
   7   2  -7    0.00    0.09
   7   2  -6    1.81    0.24
   7   2  -5    1.30    0.21
   7   2  -4    0.02    0.06
   7   2  -4   -0.08    0.10
   7   2  -3    0.46    0.13
   7   2  -3    0.38    0.11
   7   2  -2    0.09    0.09
   7   2  -1    0.36    0.12
   7   2   0    0.01    0.07
   7   2   1   -0.02    0.05
   7   2   1    0.00    0.07
   7   2   2    4.47    0.39
   7   2   3    0.00    0.07
   7   2   4    0.92    0.21
   7   2   5    1.01    0.21
   7   3 -10   -0.16    0.10
   7   3  -9    0.18    0.10
   7   3  -8    0.75    0.18
   7   3  -7    0.06    0.09
   7   3  -6    0.14    0.09
   7   3  -6    0.14    0.07
   7   3  -5    0.31    0.13
   7   3  -5    0.10    0.08
   7   3  -4    0.09    0.07
   7   3  -3    0.22    0.08
   7   3  -2    0.18    0.09
   7   3  -1    0.46    0.12
   7   3  -1    0.40    0.12
   7   3   0    1.66    0.21
   7   3   0    1.49    0.23
   7   3   1    2.98    0.31
   7   3   2   -0.03    0.09
   7   3   3    1.64    0.26
   7   3   4    0.01    0.09
   7   4  -5    0.62    0.17
   7   4  -4    0.31    0.14
   7   4  -3    0.14    0.10
   7   4  -2    1.64    0.24
   7   4  -1    0.67    0.16
   7   4   0    3.30    0.33
   7   4   1    1.07    0.19
   7   4   2    0.31    0.12
   7   4   3    0.16    0.11
   8  -9  -5    0.07    0.10
   8  -9  -4    0.56    0.17
   8  -9  -3    0.29    0.12
   8  -9  -2   -0.01    0.09
   8  -8  -7   -0.16    0.11
   8  -8  -6    0.46    0.16
   8  -8  -5    1.37    0.25
   8  -8  -4    0.99    0.21
   8  -8  -3    0.33    0.14
   8  -8  -2    0.08    0.08
   8  -8  -2   -0.05    0.12
   8  -8  -1    0.94    0.19
   8  -8  -1    1.09    0.25
   8  -8   0   -0.05    0.12
   8  -8   1    0.52    0.18
   8  -8   2    0.15    0.12
   8  -8   3   -0.18    0.15
   8  -8   4    0.02    0.10
   8  -8   5    0.13    0.09
   8  -8   6    1.86    0.27
   8  -8   7   -0.03    0.07
   8  -7  -7    0.56    0.18
   8  -7  -7    0.94    0.27
   8  -7  -6    0.11    0.11
   8  -7  -5    0.83    0.20
   8  -7  -4    0.01    0.12
   8  -7  -3    0.15    0.10
   8  -7  -2    0.05    0.08
   8  -7  -2    0.14    0.11
   8  -7  -1   -0.02    0.10
   8  -7  -1    0.08    0.12
   8  -7   0    0.01    0.08
   8  -7   0    0.21    0.16
   8  -7   1   -0.18    0.14
   8  -7   2    0.08    0.11
   8  -7   3    0.18    0.12
   8  -7   4    1.65    0.25
   8  -7   4    1.74    0.30
   8  -7   5    0.52    0.19
   8  -7   5    0.71    0.17
   8  -7   6    6.05    0.47
   8  -7   7    0.71    0.19
   8  -7   8    0.44    0.14
   8  -6  -9    0.06    0.12
   8  -6  -8    0.08    0.11
  -8   6   8   -0.04    0.12
  -8   6   7    0.12    0.14
   8  -6  -7   -0.01    0.10
   8  -6  -7    0.03    0.11
  -8   6   6    0.32    0.15
   8  -6  -6    0.23    0.13
   8  -6  -5    0.44    0.16
   8  -6  -4    0.01    0.12
   8  -6  -3   -0.09    0.10
   8  -6  -2    0.73    0.19
   8  -6  -2    0.43    0.17
   8  -6  -1    0.14    0.10
   8  -6  -1    0.31    0.15
   8  -6   0    2.49    0.30
   8  -6   0    2.91    0.35
   8  -6   1    0.02    0.11
   8  -6   2    0.27    0.14
   8  -6   3    1.03    0.22
   8  -6   4    1.80    0.26
   8  -6   4    2.76    0.35
   8  -6   5    0.15    0.14
   8  -6   5    0.26    0.12
   8  -6   6    2.26    0.32
   8  -6   6    2.48    0.31
   8  -6   7    0.79    0.20
   8  -6   7    0.79    0.18
   8  -6   8    0.25    0.14
   8  -5 -10   -0.01    0.10
   8  -5  -9    0.14    0.10
  -8   5   9    0.14    0.12
  -8   5   8    0.10    0.13
   8  -5  -8   -0.04    0.09
   8  -5  -7    0.07    0.10
  -8   5   7    0.21    0.11
   8  -5  -6   -0.13    0.13
  -8   5   6    0.16    0.13
  -8   5   5    0.87    0.19
   8  -5  -5    0.77    0.19
   8  -5  -4   -0.03    0.09
   8  -5  -3    0.33    0.15
   8  -5  -2    0.17    0.13
   8  -5  -2   -0.06    0.11
   8  -5  -1    0.04    0.09
   8  -5  -1    0.04    0.10
   8  -5   0    1.21    0.23
   8  -5   0    0.93    0.20
   8  -5   1    0.12    0.10
   8  -5   2    0.17    0.10
   8  -5   3    0.15    0.11
   8  -5   4    0.09    0.09
   8  -5   4    0.54    0.18
   8  -5   5    0.02    0.10
   8  -5   5    0.26    0.14
   8  -5   6   -0.02    0.10
   8  -5   6    0.04    0.11
   8  -5   7    0.06    0.10
   8  -5   7   -0.06    0.10
   8  -5   8    0.16    0.12
   8  -5   8    0.04    0.09
   8  -4 -11    1.14    0.24
   8  -4 -10    0.29    0.15
  -8   4  10   -0.01    0.13
   8  -4  -9    0.00    0.10
  -8   4   9    0.05    0.12
   8  -4  -8    0.12    0.09
  -8   4   8    0.16    0.11
  -8   4   7    0.58    0.17
   8  -4  -7    0.57    0.19
   8  -4  -7    0.69    0.17
   8  -4  -6    0.42    0.16
  -8   4   6    0.58    0.17
  -8   4   5    0.10    0.09
   8  -4  -5    0.02    0.11
   8  -4  -4    0.40    0.14
   8  -4  -3    0.08    0.08
   8  -4  -3   -0.07    0.08
   8  -4  -2   -0.04    0.09
   8  -4  -2    0.05    0.08
   8  -4  -1   -0.04    0.11
   8  -4  -1    0.02    0.08
   8  -4   0    0.04    0.09
   8  -4   0   -0.11    0.10
   8  -4   1    2.11    0.27
   8  -4   2    0.21    0.10
   8  -4   3    0.81    0.17
   8  -4   3    1.19    0.21
   8  -4   4    0.01    0.09
   8  -4   4   -0.14    0.12
   8  -4   5    0.06    0.10
   8  -4   5    0.28    0.12
   8  -4   6    1.87    0.27
   8  -4   6    1.86    0.27
   8  -4   7    0.11    0.10
   8  -4   7   -0.04    0.10
   8  -4   8    0.40    0.15
   8  -4   8    0.69    0.20
   8  -3 -12    0.05    0.10
  -8   3  11    1.53    0.27
   8  -3 -11    1.28    0.25
  -8   3  10    0.64    0.21
   8  -3 -10    0.59    0.16
   8  -3  -9    0.13    0.10
  -8   3   9    0.15    0.11
   8  -3  -8    0.36    0.11
  -8   3   8    0.87    0.20
  -8   3   7   -0.03    0.11
   8  -3  -7   -0.01    0.10
   8  -3  -7   -0.01    0.10
   8  -3  -6    0.22    0.12
  -8   3   6    0.20    0.12
   8  -3  -5    0.04    0.11
  -8   3   5   -0.03    0.08
   8  -3  -4    0.42    0.16
   8  -3  -3    0.08    0.11
   8  -3  -3    0.00    0.07
   8  -3  -2    0.48    0.15
   8  -3  -2    0.75    0.17
   8  -3  -1    0.07    0.08
   8  -3  -1    0.16    0.10
   8  -3   0    0.23    0.14
   8  -3   0    0.21    0.09
   8  -3   1    0.35    0.13
   8  -3   2    0.35    0.14
   8  -3   2    0.31    0.11
   8  -3   3    0.27    0.12
   8  -3   3    0.32    0.12
   8  -3   4    1.58    0.25
   8  -3   4    1.36    0.21
   8  -3   5    0.03    0.10
   8  -3   5    0.14    0.10
   8  -3   6    2.08    0.27
   8  -3   6    2.14    0.30
   8  -3   7    0.00    0.10
   8  -3   7    0.29    0.14
   8  -3   8    0.10    0.12
   8  -2 -12    0.11    0.11
   8  -2 -11    0.31    0.13
  -8   2  11    0.75    0.22
  -8   2  10    0.03    0.11
   8  -2 -10    0.05    0.08
  -8   2   9    0.02    0.08
   8  -2  -9   -0.12    0.09
   8  -2  -8    0.17    0.11
   8  -2  -8    0.15    0.07
  -8   2   8    0.01    0.09
  -8   2   7   -0.01    0.09
   8  -2  -7    0.05    0.10
   8  -2  -6    0.17    0.10
  -8   2   6    0.38    0.13
   8  -2  -5    0.13    0.12
  -8   2   5    0.10    0.10
   8  -2  -4    0.38    0.14
   8  -2  -4    0.15    0.07
   8  -2  -3   -0.06    0.12
   8  -2  -3    0.00    0.07
   8  -2  -2    2.95    0.34
   8  -2  -2    2.52    0.25
   8  -2  -1    2.21    0.29
   8  -2  -1    1.67    0.20
   8  -2   0    1.54    0.20
   8  -2   1    1.76    0.21
   8  -2   2    0.32    0.12
   8  -2   2    0.24    0.09
   8  -2   3    1.37    0.23
   8  -2   3    1.21    0.18
   8  -2   4    0.81    0.18
   8  -2   4    0.98    0.18
   8  -2   5    0.04    0.10
   8  -2   5    0.07    0.08
   8  -2   6    1.18    0.20
   8  -2   6    1.56    0.27
  -8   1  11    0.15    0.14
  -8   1  10    0.24    0.13
  -8   1   9    0.25    0.10
   8  -1  -9    0.28    0.13
   8  -1  -8   -0.10    0.14
  -8   1   8    0.09    0.10
  -8   1   7    0.60    0.16
   8  -1  -7    0.35    0.15
   8  -1  -6   -0.04    0.13
  -8   1   6   -0.02    0.09
  -8   1   5    0.69    0.15
   8  -1  -5    0.58    0.15
   8  -1  -5    0.68    0.13
   8  -1  -4    0.19    0.11
   8  -1  -4    0.32    0.09
   8  -1  -3    0.10    0.13
   8  -1  -3    0.05    0.05
   8  -1  -2    0.15    0.13
   8  -1  -2    0.08    0.07
   8  -1  -1    6.92    0.50
   8  -1  -1    6.33    0.35
   8  -1   0    2.86    0.31
   8  -1   0    2.51    0.22
   8  -1   1    0.97    0.20
   8  -1   1    0.95    0.14
   8  -1   2    1.08    0.22
   8  -1   2    0.77    0.13
   8  -1   3    1.32    0.22
   8  -1   3    1.33    0.18
   8  -1   4    0.03    0.10
   8  -1   4   -0.11    0.08
   8  -1   5    0.24    0.13
   8  -1   6    0.24    0.11
  -8   0  12    0.91    0.23
  -8   0  11    0.08    0.10
  -8   0  10    0.93    0.19
   8   0 -10    0.53    0.16
  -8   0   9    0.07    0.11
   8   0  -9   -0.10    0.11
   8   0  -8   -0.09    0.11
  -8   0   8    0.03    0.09
  -8   0   7    1.79    0.25
   8   0  -7    1.27    0.23
  -8   0   6    0.37    0.14
   8   0  -6    0.06    0.11
   8   0  -5    1.45    0.25
   8   0  -4    2.60    0.32
   8   0  -3    0.17    0.11
   8   0  -2    7.09    0.51
   8   0  -1    0.23    0.12
   8   0   0    0.15    0.11
   8   0   1    0.26    0.12
   8   0   2    0.08    0.11
   8   0   3    0.20    0.09
   8   0   4    0.25    0.13
   8   0   5    0.07    0.11
   8   1  -9    0.19    0.12
   8   1  -8    0.51    0.17
   8   1  -7    0.46    0.17
   8   1  -6    0.04    0.11
   8   1  -5    0.21    0.13
   8   1  -4    1.57    0.24
   8   1  -3    0.10    0.09
   8   1  -3    0.14    0.09
   8   1  -2    0.04    0.09
   8   1  -1    2.15    0.27
   8   1   0    0.78    0.18
   8   1   1    0.59    0.17
   8   1   2    0.48    0.16
   8   1   3    0.46    0.16
   8   1   4    0.17    0.12
   8   2  -9    0.22    0.13
   8   2  -8    0.06    0.10
   8   2  -7    0.57    0.16
   8   2  -6    1.73    0.25
   8   2  -5   -0.09    0.09
   8   2  -5   -0.02    0.10
   8   2  -4    0.02    0.09
   8   2  -4   -0.01    0.07
   8   2  -3    0.19    0.09
   8   2  -2    0.78    0.17
   8   2  -1    1.83    0.25
   8   2   0    0.39    0.14
   8   2   1    1.11    0.22
   8   2   2    1.90    0.28
   8   3  -6    2.69    0.32
   8   3  -2   -0.04    0.11
   8   3  -2    0.05    0.08
   8   3  -1    2.79    0.31
   8   3   0    0.08    0.10
   8   3   1   -0.05    0.08
   9  -8  -5    0.10    0.11
   9  -8  -4    0.26    0.15
   9  -8  -3    0.77    0.20
   9  -8  -2    0.05    0.09
   9  -8  -1    0.41    0.16
   9  -8   4    0.63    0.16
   9  -7  -6    0.39    0.16
   9  -7  -5    0.96    0.23
   9  -7  -4    0.18    0.12
   9  -7  -3    0.34    0.16
   9  -7  -3    0.58    0.19
   9  -7  -2   -0.11    0.14
   9  -7  -2    0.25    0.16
   9  -7  -1    0.46    0.17
   9  -7  -1    0.05    0.10
   9  -7   0    0.52    0.18
   9  -7   1    0.04    0.13
   9  -7   2    0.02    0.11
   9  -7   4    0.12    0.08
   9  -6  -6    0.39    0.19
   9  -6  -5    0.33    0.14
   9  -6  -4    0.14    0.11
   9  -6  -3    0.14    0.14
   9  -6  -3    0.03    0.10
   9  -6  -2    0.06    0.10
   9  -6  -2   -0.15    0.14
   9  -6  -1    0.76    0.19
   9  -6  -1    0.48    0.18
   9  -6   0    0.17    0.12
   9  -6   0    0.11    0.13
   9  -6   1    0.28    0.16
   9  -6   2    0.24    0.15
   9  -6   3    1.23    0.24
   9  -6   3    1.31    0.26
   9  -6   4    3.03    0.37
   9  -6   4    2.85    0.36
   9  -5  -9    0.00    0.12
  -9   5   7    0.63    0.20
   9  -5  -7    0.50    0.15
   9  -5  -6    0.07    0.13
   9  -5  -5    0.71    0.20
   9  -5  -4   -0.07    0.12
   9  -5  -4    0.00    0.09
   9  -5  -3   -0.03    0.09
   9  -5  -3   -0.10    0.12
   9  -5  -2    0.25    0.17
   9  -5  -2    0.02    0.12
   9  -5  -1    0.00    0.11
   9  -5  -1    0.11    0.09
   9  -5   0    0.20    0.13
   9  -5   0    0.10    0.08
   9  -5   1    0.61    0.17
   9  -5   2    2.45    0.33
   9  -5   3    0.22    0.15
   9  -5   3    0.21    0.13
   9  -5   4    0.75    0.20
   9  -5   4    0.59    0.18
   9  -5   5    0.96    0.22
   9  -5   6    0.00    0.09
   9  -4 -10    0.78    0.21
   9  -4  -9    0.00    0.09
  -9   4   8    0.02    0.11
   9  -4  -7   -0.17    0.14
  -9   4   7   -0.17    0.15
   9  -4  -6    0.00    0.11
  -9   4   6    0.14    0.10
   9  -4  -5    0.09    0.13
   9  -4  -4   -0.05    0.10
   9  -4  -4   -0.10    0.10
   9  -4  -3    0.78    0.22
   9  -4  -3    1.05    0.20
   9  -4  -2   -0.15    0.14
   9  -4  -2    0.10    0.10
   9  -4  -1    4.28    0.42
   9  -4  -1    3.78    0.37
   9  -4   0    2.33    0.29
   9  -4   1    1.65    0.26
   9  -4   2    0.40    0.17
   9  -4   2    0.63    0.16
   9  -4   3    0.39    0.13
   9  -4   3    0.28    0.14
   9  -4   4    0.36    0.17
   9  -4   4    0.40    0.14
   9  -4   5    0.91    0.21
   9  -4   6    0.22    0.15
   9  -3 -10   -0.05    0.09
  -9   3   9    0.13    0.10
  -9   3   8   -0.15    0.14
  -9   3   7   -0.08    0.13
   9  -3  -7   -0.16    0.11
   9  -3  -6   -0.22    0.15
  -9   3   6    0.02    0.08
   9  -3  -5    0.33    0.13
   9  -3  -5    0.14    0.08
   9  -3  -4    0.72    0.21
   9  -3  -4    0.26    0.11
   9  -3  -3    3.54    0.40
   9  -3  -3    4.03    0.35
   9  -3  -2    0.31    0.14
   9  -3  -2    0.15    0.07
   9  -3  -1   11.79    0.70
   9  -3  -1   11.10    0.58
   9  -3   0    0.10    0.07
   9  -3   1    0.63    0.15
   9  -3   2    0.51    0.16
   9  -3   2    0.53    0.14
   9  -3   3    1.22    0.24
   9  -3   3    0.80    0.18
   9  -3   4    0.08    0.11
   9  -3   4   -0.04    0.10
   9  -3   5    0.15    0.09
   9  -3   6    0.23    0.12
   9  -3   7    0.19    0.12
  -9   2   9    0.34    0.14
  -9   2   8    0.22    0.14
  -9   2   7    0.19    0.09
   9  -2  -7    0.17    0.12
   9  -2  -6    0.20    0.12
  -9   2   6    0.13    0.09
   9  -2  -5    0.08    0.14
   9  -2  -4    0.42    0.15
   9  -2  -4    0.44    0.11
   9  -2  -3    0.97    0.23
   9  -2  -3    0.62    0.13
   9  -2  -2    0.33    0.15
   9  -2  -2    0.31    0.10
   9  -2  -1    3.15    0.28
   9  -2   0    1.12    0.18
   9  -2   1    0.92    0.21
   9  -2   1    0.62    0.13
   9  -2   2    2.46    0.32
   9  -2   2    1.98    0.23
   9  -2   3    0.15    0.09
   9  -2   3    0.14    0.09
   9  -2   4    0.28    0.11
   9  -2   5    0.12    0.08
  -9   1  10    0.04    0.11
  -9   1   9    0.13    0.10
  -9   1   8    0.21    0.12
   9  -1  -7    0.14    0.12
  -9   1   7   -0.04    0.10
   9  -1  -6   -0.09    0.10
   9  -1  -5    1.01    0.23
   9  -1  -4   -0.08    0.14
   9  -1  -3    1.09    0.26
   9  -1  -2    0.26    0.14
   9  -1  -1    0.19    0.13
   9  -1   0    0.45    0.14
   9  -1   1    0.09    0.10
   9  -1   2    0.03    0.10
   9   0  -6    0.48    0.17
   9   0  -5    0.23    0.15
   9   0  -4    0.51    0.15
   9   0  -3    0.97    0.23
   9   0  -2    2.24    0.29
   9   0  -1   -0.01    0.11
   9   0   0    1.62    0.26
   9   0   1    0.01    0.10
   9   1  -4    0.70    0.19
   9   1  -4    0.72    0.18
   9   1  -3    0.01    0.09
   9   1  -2    3.30    0.35
   9   1  -1   -0.10    0.12
  10  -6  -3    0.02    0.09
  10  -6  -2    0.47    0.17
  10  -6  -1    0.21    0.13
  10  -6   0    0.02    0.12
  10  -5  -6    0.17    0.14
  10  -5  -5    0.32    0.14
  10  -5  -4    0.54    0.19
  10  -5  -3    0.03    0.10
  10  -5  -2    0.73    0.19
  10  -5  -1   -0.07    0.12
  10  -5   0    0.39    0.15
  10  -5   1    1.32    0.24
  10  -5   2    0.13    0.11
  10  -5   3    2.03    0.31
  10  -4  -6    0.07    0.09
  10  -4  -5   -0.06    0.09
  10  -4  -4    0.43    0.15
  10  -4  -3    0.60    0.15
  10  -4  -2    1.32    0.24
  10  -4  -1    0.07    0.10
  10  -4   0    0.35    0.13
  10  -4   1    0.12    0.10
  10  -4   2    0.49    0.15
  10  -4   3    0.05    0.11
  10  -4   4   -0.28    0.12
   0   0   0    0.00    0.00
;
_shelx_hkl_checksum     65313
_shelx_res_file
;
TITL s92 in P-1
CELL 0.71073   7.7502   7.9792  12.6881  93.713  96.226 113.314
ZERR    2.00   0.0006   0.0005   0.0010   0.006   0.006   0.007
LATT  1
SFAC C H N O
UNIT 28 36 4 6
EQIV $1 -x, -y, -z+1
HTAB N3 O2_$1
ACTA 50
TEMP 20
HTAB
SIZE 0.35 0.2 .2
MPLA 6 N1 C2 N3 C4 C5 C6 O2 O4 O6
CONF C10 c5 c7 c8
CONF C5 C7 C8 C9
CONF c14 c13 c10 c15
L.S. 10
BOND
BOND $H
FMAP 2
PLAN 20
WGHT    0.057200    0.123400
FVAR       0.33601   0.43246
N1    3   -0.007685   -0.121550    0.755106    11.00000    0.03429    0.04023 =
         0.03363    0.00910    0.00215    0.00853
N3    3    0.150352    0.086647    0.639805    11.00000    0.04092    0.04579 =
         0.02700    0.01082   -0.00265    0.00830
H3    2    0.144882    0.115337    0.576340    11.00000    0.05508
O2    4   -0.127845   -0.153087    0.580853    11.00000    0.04633    0.06611 =
         0.03719    0.00936   -0.00869   -0.00012
O4    4    0.427927    0.327059    0.691345    11.00000    0.04941    0.05014 =
         0.04687    0.01684    0.00110    0.00188
O6    4    0.127296   -0.098251    0.924613    11.00000    0.05922    0.06957 =
         0.03451    0.02101    0.00278    0.01085
C1    1   -0.175900   -0.281013    0.772857    11.00000    0.04275    0.05407 =
         0.05414    0.01815    0.00538    0.00367
AFIX 123
H1A   2   -0.162408   -0.303640    0.846051    21.00000   -1.50000
H1B   2   -0.287106   -0.256614    0.756961    21.00000   -1.50000
H1C   2   -0.188136   -0.387015    0.727163    21.00000   -1.50000
H1D   2   -0.262692   -0.327873    0.707399   -21.00000   -1.50000
H1E   2   -0.137994   -0.374898    0.796489   -21.00000   -1.50000
H1F   2   -0.236964   -0.244498    0.826287   -21.00000   -1.50000
AFIX   0
C2    1   -0.001477   -0.067914    0.653846    11.00000    0.03662    0.04298 =
         0.03280    0.00690   -0.00103    0.01172
C4    1    0.306685    0.189227    0.713216    11.00000    0.03575    0.03890 =
         0.03263    0.00722    0.00139    0.00998
C5    1    0.320020    0.117741    0.820206    11.00000    0.03506    0.04240 =
         0.02761    0.00538   -0.00167    0.01148
C6    1    0.139335   -0.040935    0.838665    11.00000    0.03956    0.04285 =
         0.03019    0.00811    0.00259    0.01431
C7    1    0.368672    0.276365    0.909654    11.00000    0.04330    0.05085 =
         0.03285   -0.00111   -0.00461    0.01103
AFIX  23
H7A   2    0.399255    0.237488    0.977450    11.00000   -1.20000
H7B   2    0.480248    0.380272    0.896987    11.00000   -1.20000
AFIX   0
C8    1    0.209233    0.335927    0.916399    11.00000    0.05038    0.05503 =
         0.04326   -0.00341    0.00312    0.01385
AFIX  43
H8    2    0.106777    0.262286    0.947856    11.00000   -1.20000
AFIX   0
C9    1    0.204527    0.482759    0.881439    11.00000    0.07112    0.06351 =
         0.09036    0.00407    0.00316    0.02733
AFIX  93
H9A   2    0.304705    0.559418    0.849553    11.00000   -1.20000
H9B   2    0.100960    0.511821    0.888154    11.00000   -1.20000
AFIX   0
C10   1    0.476614    0.038253    0.825677    11.00000    0.04335    0.05709 =
         0.03873    0.01124   -0.00071    0.02147
AFIX  13
H10   2    0.468029   -0.025326    0.889716    11.00000    0.05741
AFIX   0
C11   1    0.432156   -0.100633    0.733306    11.00000    0.04911    0.05615 =
         0.05332    0.01220    0.00642    0.02679
C12   1    0.397301   -0.204123    0.655187    11.00000    0.06331    0.06387 =
         0.06630    0.00514    0.00438    0.03518
C13   1    0.352148   -0.329904    0.556085    11.00000    0.10235    0.08969 =
         0.08159   -0.01871   -0.00120    0.05648
AFIX  23
H13A  2    0.469878   -0.320397    0.531948    11.00000   -1.20000
H13B  2    0.285845   -0.455056    0.571554    11.00000   -1.20000
AFIX   0
C14   1    0.235614   -0.293009    0.470024    11.00000    0.14607    0.13020 =
         0.06671   -0.02217    0.00272    0.06448
AFIX 137
H14A  2    0.209123   -0.380923    0.408628    11.00000   -1.50000
H14B  2    0.302652   -0.171352    0.451804    11.00000   -1.50000
H14C  2    0.118464   -0.302499    0.493069    11.00000   -1.50000
AFIX   0
C15   1    0.680145    0.181935    0.834854    11.00000    0.03958    0.07772 =
         0.06714    0.00288   -0.00338    0.01944
AFIX 137
H15A  2    0.765649    0.121717    0.835330    11.00000   -1.50000
H15B  2    0.710609    0.262841    0.899894    11.00000   -1.50000
H15C  2    0.692247    0.251659    0.775114    11.00000   -1.50000
AFIX   0
HKLF 4
REM  s92 in P-1
REM R1 =  0.0489 for    2462 Fo > 4sig(Fo)  and  0.0696 for all    3363 data
REM    180 parameters refined using      0 restraints
END
WGHT      0.0584      0.1270
REM Instructions for potential hydrogen bonds
HTAB N3 O2_$1
REM Highest difference peak  0.222,  deepest hole -0.195,  1-sigma level  0.035
Q1    1   0.1927 -0.4160  0.5230  11.00000  0.05    0.22
Q2    1   0.3076  0.1458  0.7712  11.00000  0.05    0.19
Q3    1   0.2372  0.0358  0.8297  11.00000  0.05    0.18
Q4    1   0.3066 -0.2134  0.6840  11.00000  0.05    0.16
Q5    1   0.4446 -0.0898  0.6704  11.00000  0.05    0.16
Q6    1   0.3385  0.1899  0.8577  11.00000  0.05    0.16
Q7    1  -0.0137 -0.0829  0.7177  11.00000  0.05    0.14
Q8    1   0.3956  0.0824  0.8281  11.00000  0.05    0.14
Q9    1   0.1829 -0.0999  0.8910  11.00000  0.05    0.13
Q10   1   0.4079 -0.4422  0.5737  11.00000  0.05    0.12
Q11   1   0.4781 -0.1986  0.5053  11.00000  0.05    0.12
Q12   1   0.0704 -0.0785  0.7890  11.00000  0.05    0.12
Q13   1  -0.1955 -0.2261  0.8668  11.00000  0.05    0.12
Q14   1   0.0636 -0.0475  0.9097  11.00000  0.05    0.12
Q15   1   0.3704 -0.2172  0.5128  11.00000  0.05    0.11
Q16   1   0.4058  0.3967  0.6529  11.00000  0.05    0.10
Q17   1   0.0000  0.0000  1.0000  10.50000  0.05    0.10
Q18   1   0.2615 -0.0534  0.9784  11.00000  0.05    0.10
Q19   1  -0.1791 -0.0967  0.5413  11.00000  0.05    0.10
Q20   1   0.3297  0.3364  0.8879  11.00000  0.05    0.10
;
_shelx_res_checksum     53858
_shelxl_version_number     2014/6
