# Supplementary material for: Crystal structure of the α-racemate of methohexital
Source: Acta Crystallogr E Crystallogr Commun. 2015 Jan 24;71(Pt 2):206–9. doi: 10.1107/S205698901500105X (PMC4384543; doi:10.1107/S205698901500105X)
Supplement: Supplementary file 2 [file e-71-00206-Isup2.hkl]

#
# h,k,l, Fc-squared, Fo-squared, sigma(Fo-squared), status flag
#
data_I
_shelx_title ' s92 in P-1'
_shelx_refln_list_code          4
_shelx_F_calc_maximum       95.93
_exptl_crystal_F_000       280.00
_reflns_d_resolution_high  0.7244

loop_
 _space_group_symop_operation_xyz
 'x, y, z'
 '-x, -y, -z'

_cell_length_a     7.7502
_cell_length_b     7.9792
_cell_length_c    12.6881
_cell_angle_alpha  93.713
_cell_angle_beta   96.226
_cell_angle_gamma 113.314

_shelx_F_squared_multiplier     1.000

loop_
 _refln_index_h
 _refln_index_k
 _refln_index_l
 _refln_F_squared_calc
 _refln_F_squared_meas
 _refln_F_squared_sigma
 _refln_observed_status
   1   0   0          1.08          1.42         0.27 o
   2   0   0        212.56        203.37         2.20 o
   3   0   0        103.94        115.84         1.80 o
   4   0   0        224.08        225.05         2.37 o
   5   0   0         19.62         21.52         1.84 o
   6   0   0        153.62        158.24         3.22 o
   7   0   0         93.19         95.52         5.54 o
   8   0   0          0.70          1.33         0.97 o
   9   0   0         13.15         14.35         2.30 o
  -9   1   0          4.63          3.99         1.24 o
  -8   1   0         20.52         23.36         1.59 o
  -7   1   0        199.17        210.34         3.95 o
  -6   1   0        101.18         95.32         2.02 o
  -5   1   0        138.70        139.97         2.69 o
  -4   1   0        245.57        226.71         2.79 o
  -3   1   0          7.79          8.67         0.48 o
  -2   1   0       2050.57       2028.34        24.53 o
  -1   1   0       1621.29       1549.15        17.54 o
   0   1   0       3526.88       3452.87        38.00 o
   1   1   0          9.85          8.18         0.36 o
   2   1   0         88.36         81.59         0.93 o
   3   1   0         26.35         20.90         0.53 o
   4   1   0          0.24          0.31         0.12 o
   5   1   0         18.41         15.93         0.61 o
   6   1   0         80.37         64.24        11.91 o
   7   1   0         27.23         23.74         2.48 o
   8   1   0          6.89          6.91         1.59 o
  -9   2   0          9.27          9.92         1.59 o
  -8   2   0         13.33         13.64         1.77 o
  -7   2   0         35.33         35.41         1.61 o
  -6   2   0          0.20         -0.10         0.30 o
  -5   2   0        113.10        107.05         2.13 o
  -4   2   0        889.96        924.61        10.57 o
  -3   2   0       1066.37       1103.64        10.43 o
  -2   2   0        925.67        922.57         6.91 o
  -1   2   0        617.55        605.57         8.72 o
   0   2   0        554.54        504.91         3.50 o
   1   2   0        507.32        506.44         3.54 o
   2   2   0         63.85         66.85         1.73 o
   3   2   0         21.46         24.75         1.22 o
   4   2   0         34.32         35.58         1.57 o
   5   2   0          6.90          8.74         0.55 o
   6   2   0         20.48         15.50         1.95 o
   7   2   0          0.42          0.09         0.62 o
   8   2   0          4.04          3.45         1.24 o
  -9   3   0          1.55          0.89         0.62 o
  -8   3   0          1.47          1.93         0.67 o
  -7   3   0          1.32          1.38         0.40 o
  -6   3   0          1.78          1.92         0.35 o
  -5   3   0         88.43         86.26         1.62 o
  -4   3   0         69.77         78.84         1.73 o
  -3   3   0        669.52        694.33         6.23 o
  -2   3   0         42.80         37.74         0.97 o
  -1   3   0        312.27        323.22         5.56 o
   0   3   0          1.91          4.16         0.26 o
   1   3   0        119.99        129.51         1.37 o
   2   3   0         51.29         45.42         0.98 o
   3   3   0         22.76         23.70         1.19 o
   4   3   0          0.23         -0.18         0.34 o
   5   3   0         21.51         24.59         1.51 o
   6   3   0          5.90          6.81         0.88 o
   7   3   0         12.80         14.06         1.37 o
   8   3   0          0.10          0.71         0.89 o
 -10   4   0          3.27          3.10         1.15 o
  -9   4   0         20.69         20.64         2.57 o
  -8   4   0          0.09         -0.28         0.66 o
  -7   4   0         19.36         19.99         1.10 o
  -6   4   0          3.11          4.69         0.57 o
  -5   4   0         17.93         14.92         0.76 o
  -4   4   0         31.99         37.39         1.25 o
  -3   4   0          0.68          0.83         0.26 o
  -2   4   0        379.47        380.99         4.33 o
  -1   4   0         66.64         61.27         1.95 o
   0   4   0        207.60        222.57         3.80 o
   1   4   0        100.87        105.72         1.15 o
   2   4   0         11.44         10.43         0.83 o
   3   4   0         16.07         14.28         1.02 o
   4   4   0         33.37         35.39         2.83 o
   5   4   0          0.22          0.77         0.47 o
   6   4   0         16.71         16.93         1.44 o
   7   4   0         24.56         29.23         2.92 o
 -10   5   0          3.37          3.45         1.33 o
  -9   5   0          3.31          1.22         0.60 o
  -8   5   0          9.57          9.47         1.34 o
  -7   5   0          0.92          1.26         0.89 o
  -6   5   0          0.96          1.84         0.66 o
  -5   5   0        105.59        112.22         3.28 o
  -4   5   0          3.43          2.99         0.41 o
  -3   5   0         15.53         11.64         0.64 o
  -2   5   0         41.43         39.48         1.20 o
  -1   5   0        171.25        180.69         4.84 o
   0   5   0        428.78        433.33         5.38 o
   1   5   0          5.85          4.79         0.60 o
   2   5   0          3.03          2.35         0.80 o
   3   5   0         24.21         25.06         1.51 o
   4   5   0          1.08          0.39         0.35 o
   5   5   0         21.60         24.34         1.71 o
   6   5   0         13.19         13.37         1.95 o
 -10   6   0          0.01          0.18         1.06 o
  -9   6   0          0.05          1.25         0.78 o
  -8   6   0         23.43         23.77         2.02 o
  -7   6   0         13.69         17.01         1.61 o
  -6   6   0         22.93         20.97         1.64 o
  -5   6   0         35.75         30.69         1.62 o
  -4   6   0          1.67          1.41         1.51 o
  -3   6   0          7.05          5.65         0.53 o
  -2   6   0         37.03         35.02         1.02 o
  -1   6   0        149.74        147.33         2.98 o
   0   6   0          2.81          1.92         0.30 o
   1   6   0          0.55          0.46         0.17 o
   2   6   0          2.43          2.83         0.47 o
   3   6   0          1.64          0.84         0.36 o
   4   6   0          0.00          0.00         0.71 o
   5   6   0         14.01         19.57         2.57 o
  -9   7   0          3.75          4.61         1.59 o
  -8   7   0          1.52          0.68         0.89 o
  -7   7   0          2.51          1.70         0.64 o
  -6   7   0          1.84          1.49         1.24 o
  -5   7   0         24.51         20.50         1.18 o
  -4   7   0         32.25         30.73         1.47 o
  -3   7   0          3.44          4.81         0.54 o
  -2   7   0          0.98          1.33         0.32 o
  -1   7   0          0.11          0.30         0.26 o
   0   7   0          5.58          6.39         0.50 o
   1   7   0          0.00          0.44         0.53 o
   2   7   0          0.15         -0.71         0.71 o
   3   7   0          0.04          0.35         0.80 o
   4   7   0          1.07          0.62         0.97 o
  -8   8   0          0.60         -0.44         1.06 o
  -7   8   0          3.65          1.69         0.68 o
  -6   8   0          0.05          0.15         0.41 o
  -5   8   0          0.52          0.15         0.33 o
  -4   8   0          1.05          2.09         0.68 o
  -3   8   0         14.27         13.11         1.86 o
  -2   8   0          5.72          7.88         1.68 o
  -1   8   0          0.97          1.36         0.93 o
   0   8   0          4.99          5.74         0.96 o
   1   8   0          2.42          0.62         0.89 o
   2   8   0          1.21          2.83         1.24 o
   3   8   0          0.51         -0.71         0.97 o
  -7   9   0          0.14          1.15         1.33 o
  -6   9   0          0.00         -0.43         1.20 o
  -5   9   0          8.05          9.69         1.27 o
  -4   9   0          1.01          2.00         0.66 o
  -3   9   0          5.16          4.61         1.02 o
  -2   9   0          0.35          0.55         0.57 o
  -1   9   0          1.99          2.42         0.64 o
   0   9   0          0.26          1.24         1.06 o
   1   9   0          0.40         -0.09         1.24 o
  -6  10   0          1.30         -0.35         0.89 o
  -5  10   0          5.55          8.16         1.26 o
  -4  10   0          0.07          0.27         1.15 o
  -3  10   0          0.96          0.42         0.72 o
   4 -11   1          0.12         -1.24         1.24 o
   3 -10   1          1.94          0.89         2.30 o
   4 -10   1          0.08         -0.04         1.15 o
   5 -10   1          0.10         -0.22         0.66 o
   6 -10   1          0.00         -0.09         0.80 o
   0  -9   1          0.59          1.59         1.24 o
   1  -9   1         32.39         38.44         3.90 o
   2  -9   1          6.94          9.11         1.28 o
   3  -9   1          0.61          0.10         0.56 o
   4  -9   1          0.35         -0.68         0.68 o
   5  -9   1          4.31          6.55         1.09 o
   6  -9   1          0.44         -0.18         1.11 o
   7  -9   1         13.79         13.02         2.57 o
  -3  -8   1          1.32          0.80         0.80 o
  -2  -8   1          1.31          0.62         0.71 o
  -1  -8   1         10.54         13.91         2.30 o
   0  -8   1         16.46         17.06         1.44 o
   1  -8   1          0.93          1.74         0.59 o
   2  -8   1         15.10         10.84         2.21 o
   3  -8   1          4.19          5.48         1.55 o
   4  -8   1          0.50          0.22         0.52 o
   5  -8   1          0.47          0.34         0.44 o
   6  -8   1          3.06          3.40         0.74 o
   7  -8   1          2.27          2.66         1.24 o
   8  -8   1          2.60          4.61         1.59 o
  -4  -7   1         10.07         10.72         2.04 o
  -3  -7   1          8.40          5.76         1.51 o
  -2  -7   1          0.28         -0.27         0.80 o
  -1  -7   1         21.59         20.38         1.33 o
   0  -7   1         14.13         15.94         0.90 o
   1  -7   1          7.84          7.87         0.51 o
   2  -7   1          4.08          2.30         0.55 o
   3  -7   1          2.48          2.73         0.72 o
   4  -7   1         23.42         24.23         1.64 o
   5  -7   1          0.37         -0.14         0.66 o
   6  -7   1         19.07         15.77         2.39 o
   7  -7   1          0.73          0.53         0.97 o
   8  -7   1          0.14         -1.24         1.24 o
   9  -7   1          1.48          0.35         1.15 o
  -5  -6   1          2.14          1.51         1.06 o
  -4  -6   1          5.55          6.55         1.51 o
  -3  -6   1          0.01          0.17         0.25 o
  -2  -6   1          4.70          4.83         0.71 o
  -1  -6   1          5.37          5.71         0.43 o
   0  -6   1         16.20         13.42         0.57 o
   1  -6   1          0.86          1.02         0.21 o
   2  -6   1         40.86         39.61         1.54 o
   3  -6   1          0.41          0.11         0.42 o
   4  -6   1         10.57          9.51         0.73 o
   5  -6   1        100.37         99.03         3.21 o
   6  -6   1          0.48          0.62         1.33 o
   7  -6   1          3.59          2.17         0.69 o
   8  -6   1          0.00          0.18         0.97 o
   9  -6   1          0.96          2.48         1.42 o
  -6  -5   1          0.02          1.86         0.97 o
  -5  -5   1          0.19          0.36         0.36 o
  -4  -5   1          0.40          0.23         0.80 o
  -3  -5   1          0.91          2.02         1.02 o
  -2  -5   1          0.24          0.35         0.15 o
  -1  -5   1          1.44          1.08         0.22 o
   0  -5   1          3.32          4.48         0.32 o
   1  -5   1         67.31         64.95         1.43 o
   2  -5   1          0.25          0.87         0.34 o
   3  -5   1          0.56          0.87         0.29 o
   4  -5   1         21.17         20.05         0.74 o
   5  -5   1          8.70         10.25         0.86 o
   6  -5   1          5.68          5.53         0.96 o
   7  -5   1          8.72          9.37         1.19 o
   8  -5   1          1.78          1.06         0.89 o
   9  -5   1          3.95          5.40         1.51 o
  10  -5   1          8.53         11.69         2.13 o
  -7  -4   1          5.97          5.93         1.42 o
  -6  -4   1          3.15          3.67         0.70 o
  -5  -4   1          1.50          1.96         0.53 o
  -4  -4   1         21.50         20.64         2.08 o
  -3  -4   1         33.59         32.54         2.39 o
  -2  -4   1          1.47          1.14         0.16 o
  -1  -4   1         96.86        121.20         1.50 o
   0  -4   1        108.53        105.31         1.56 o
   1  -4   1        126.46        124.60         2.24 o
   2  -4   1         65.75         66.16         1.80 o
   3  -4   1          0.02          0.09         0.20 o
   4  -4   1         31.95         35.88         1.06 o
   5  -4   1          0.36          0.14         0.26 o
   6  -4   1        169.32        177.59         3.62 o
   7  -4   1         12.41         11.76         0.79 o
   8  -4   1         16.87         18.69         2.39 o
   9  -4   1         13.93         14.61         2.30 o
  10  -4   1          0.91          1.06         0.89 o
  -8  -3   1         23.14         24.71         2.75 o
  -7  -3   1          3.77          3.83         0.75 o
  -6  -3   1          0.00         -0.04         0.38 o
  -5  -3   1         26.64         29.41         2.30 o
  -4  -3   1          0.05          0.89         0.44 o
  -3  -3   1          2.23          1.86         0.40 o
  -2  -3   1        474.96        516.47         8.15 o
  -1  -3   1        677.61        708.11         7.00 o
   0  -3   1        149.66        161.90         1.88 o
   1  -3   1         25.51         23.83         1.51 o
   2  -3   1          6.46         13.03         0.75 o
   3  -3   1         20.00         13.91         0.57 o
   4  -3   1          0.63          1.50         0.31 o
   5  -3   1        140.18        149.71         2.08 o
   6  -3   1          6.91          6.02         0.49 o
   7  -3   1         94.83         97.83         3.72 o
   8  -3   1          2.43          3.10         1.15 o
   9  -3   1          8.57          5.58         1.33 o
  -8  -2   1         13.30         16.21         2.21 o
  -7  -2   1          2.21          3.19         1.06 o
  -6  -2   1         25.00         21.43         2.21 o
  -5  -2   1         18.96         18.72         1.95 o
  -4  -2   1          8.94          9.32         0.50 o
  -3  -2   1         26.14         20.18         0.63 o
  -2  -2   1        745.38        828.32         8.95 o
  -1  -2   1        648.43        608.48         4.21 o
   0  -2   1       1421.98       1450.13        10.21 o
   1  -2   1        141.52        153.17         1.85 o
   2  -2   1       1113.47       1091.20         7.06 o
   3  -2   1        711.73        688.84         5.89 o
   4  -2   1          4.70          4.62         0.41 o
   5  -2   1        414.69        440.51         6.19 o
   6  -2   1        112.08        119.18         2.44 o
   7  -2   1        128.46        126.19         8.37 o
   8  -2   1         18.20         15.59         1.86 o
   9  -2   1          5.52          6.45         1.33 o
  -9  -1   1          0.60         -0.89         1.06 o
  -8  -1   1         16.30         19.04         2.39 o
  -7  -1   1          0.06          1.59         0.89 o
  -6  -1   1          2.44          3.19         0.78 o
  -5  -1   1         10.67         13.95         0.64 o
  -4  -1   1          2.69          3.73         0.32 o
  -3  -1   1         42.02         48.18         0.88 o
  -2  -1   1       1359.73       1409.00         9.86 o
  -1  -1   1         83.51         62.93         1.20 o
   0  -1   1         38.53         27.90         0.89 o
   1  -1   1       2102.18       2090.96        24.45 o
   2  -1   1         13.66          9.92         0.89 o
   3  -1   1         30.48         26.89         0.93 o
   4  -1   1         87.58        104.02         2.12 o
   5  -1   1          0.06          0.27         0.27 o
   6  -1   1          2.72          1.94         0.35 o
   7  -1   1         17.05         15.51         1.03 o
   8  -1   1          9.09          8.47         1.02 o
   9  -1   1          0.01          0.80         0.89 o
  -9   0   1          0.64         -0.09         0.97 o
  -8   0   1          0.94          2.04         1.06 o
  -7   0   1         27.11         25.26         1.33 o
  -6   0   1         62.90         59.76         2.88 o
  -5   0   1          8.99         10.66         1.62 o
  -4   0   1        182.83        209.12         2.43 o
  -3   0   1        861.27        857.93         5.35 o
  -2   0   1        275.52        286.94         2.81 o
  -1   0   1       2073.53       1972.71        22.32 o
   2   0   1       1084.67       1144.74         8.48 o
   3   0   1        285.29        351.84         3.60 o
   4   0   1        116.76        112.49         2.51 o
   5   0   1          2.63          4.33         0.55 o
   6   0   1         11.74         11.73         0.78 o
   7   0   1         21.88         18.43         1.04 o
   8   0   1          1.07          2.30         1.06 o
   9   0   1          0.04          0.09         0.89 o
  -9   1   1          0.59          1.68         1.15 o
  -8   1   1         56.93         57.89         2.61 o
  -7   1   1         20.88         21.06         1.77 o
  -6   1   1        305.05        316.42         4.90 o
  -5   1   1         78.53         81.46         1.99 o
  -4   1   1          0.07         -0.07         0.22 o
  -3   1   1         20.07         19.50         0.82 o
  -2   1   1       2469.85       2396.05        21.92 o
  -1   1   1       2202.99       2099.37        24.09 o
   0   1   1         25.03         26.75         0.97 o
   1   1   1       1965.49       1900.93        15.91 o
   2   1   1        161.24        152.73         2.01 o
   3   1   1        533.99        546.42         4.38 o
   4   1   1          5.55          4.24         0.44 o
   5   1   1        377.86        367.62         4.73 o
   6   1   1        211.38        225.07         4.24 o
   7   1   1          0.27          1.06         0.80 o
   8   1   1          3.96          5.23         1.51 o
  -9   2   1         33.03         27.90         2.48 o
  -8   2   1         15.09         16.64         2.39 o
  -7   2   1         55.66         59.07         2.61 o
  -6   2   1        149.39        140.02         2.64 o
  -5   2   1         21.65         23.28         0.96 o
  -4   2   1         25.60         31.59         1.21 o
  -3   2   1         26.30         21.58         0.66 o
  -2   2   1       9202.78       8723.63        72.77 o
  -1   2   1       5191.98       4890.81        29.25 o
   0   2   1          4.83         10.09         0.34 o
   1   2   1       1026.49       1077.17         8.94 o
   2   2   1        280.27        294.21         3.09 o
   3   2   1         24.70         26.39         0.58 o
   4   2   1         64.83         73.81         1.43 o
   5   2   1        525.51        508.09         4.79 o
   6   2   1          4.72          5.23         1.24 o
   7   2   1          1.11         -0.10         0.36 o
   8   2   1         10.77          9.83         1.95 o
  -9   3   1         89.26        100.89         3.96 o
  -8   3   1          1.38          0.97         0.55 o
  -7   3   1          1.23          1.34         0.41 o
  -6   3   1         10.79          9.84         0.68 o
  -5   3   1          4.83          5.04         0.48 o
  -4   3   1          1.61          2.91         0.50 o
  -3   3   1       2435.38       2458.92        15.32 o
  -2   3   1        546.39        547.37         5.14 o
  -1   3   1        421.18        421.95         3.67 o
   0   3   1         86.34         73.89         1.00 o
   1   3   1        109.67         95.43         1.25 o
   2   3   1          0.05          0.12         0.18 o
   3   3   1          1.51          2.05         0.28 o
   4   3   1        107.53        106.00         2.45 o
   5   3   1         34.61         30.93         2.70 o
   6   3   1          0.95          1.61         0.55 o
   7   3   1         26.80         26.39         2.75 o
   8   3   1          0.01         -0.44         0.71 o
 -10   4   1          0.98          0.62         0.89 o
  -9   4   1         31.69         35.55         2.46 o
  -8   4   1          0.01         -0.05         0.57 o
  -7   4   1          0.68         -0.05         0.47 o
  -6   4   1         27.54         31.63         3.10 o
  -5   4   1         13.87         13.41         0.76 o
  -4   4   1         23.29         18.45         1.19 o
  -3   4   1        356.18        382.79         4.67 o
  -2   4   1          6.75          7.16         1.68 o
  -1   4   1          0.57          0.97         0.19 o
   0   4   1         37.79         38.85         0.92 o
   1   4   1        271.63        263.97         2.18 o
   2   4   1        114.04        115.19         1.79 o
   3   4   1         18.24         15.44         0.49 o
   4   4   1         28.81         29.26         1.66 o
   5   4   1          6.79          8.25         0.97 o
   6   4   1          6.36          8.50         2.04 o
   7   4   1          6.05          9.48         1.68 o
 -10   5   1          0.03         -0.62         1.06 o
  -9   5   1          1.90          0.54         0.62 o
  -8   5   1          0.52          0.35         0.59 o
  -7   5   1          1.67          2.63         0.86 o
  -6   5   1          2.87          2.92         1.06 o
  -5   5   1          1.91          3.45         0.89 o
  -4   5   1          1.50          2.19         0.71 o
  -3   5   1         40.28         41.65         1.23 o
  -2   5   1         25.00         25.78         1.21 o
  -1   5   1         37.63         42.57         1.04 o
   0   5   1         38.91         44.53         1.00 o
   1   5   1         21.27         19.96         0.50 o
   2   5   1         53.39         48.13         1.19 o
   3   5   1         39.68         36.34         1.02 o
   4   5   1         11.93         15.24         1.27 o
   5   5   1          0.05          0.04         0.44 o
 -10   6   1          1.58          1.86         1.15 o
  -9   6   1          4.77          5.64         1.24 o
  -8   6   1          1.92          1.84         0.75 o
  -7   6   1          0.54          1.78         0.64 o
  -6   6   1          0.51          0.27         0.62 o
  -5   6   1          0.00          0.15         0.47 o
  -4   6   1        135.47        128.51         3.24 o
  -3   6   1          8.02          8.82         0.64 o
  -2   6   1         46.12         44.36         1.62 o
  -1   6   1          0.56          0.19         0.21 o
   0   6   1          0.01          0.19         0.23 o
   1   6   1         27.10         25.49         0.97 o
   2   6   1          9.67          9.57         1.51 o
   3   6   1         10.80         12.37         1.55 o
   4   6   1         25.01         29.41         2.83 o
   5   6   1          6.97          7.88         1.59 o
  -9   7   1          1.63          1.79         1.82 o
  -8   7   1          0.90          0.23         0.68 o
  -7   7   1          3.39          3.67         0.84 o
  -6   7   1          6.37          9.74         1.51 o
  -5   7   1          7.00          6.08         0.81 o
  -4   7   1          5.97          7.13         1.11 o
  -3   7   1         29.37         29.29         1.18 o
  -2   7   1        105.43         97.43         3.44 o
  -1   7   1          0.58          0.21         0.23 o
   0   7   1         27.74         28.46         1.49 o
   1   7   1         53.55         62.89         4.25 o
   2   7   1          1.15          0.97         0.80 o
   3   7   1          8.48          7.88         1.68 o
   4   7   1         24.75         29.94         3.19 o
  -9   8   1          4.02          3.63         1.42 o
  -8   8   1          6.75          8.86         1.34 o
  -7   8   1          0.67          0.29         0.54 o
  -6   8   1          5.51          5.34         0.93 o
  -5   8   1          4.65          3.94         0.72 o
  -4   8   1          0.25         -0.31         0.31 o
  -3   8   1         56.34         51.99         3.63 o
  -2   8   1         12.12         13.73         2.21 o
  -1   8   1          7.82         11.16         1.95 o
   0   8   1          0.57         -1.06         1.06 o
   1   8   1          6.23          5.58         1.42 o
   2   8   1          8.14          6.91         1.59 o
   3   8   1          2.39          3.54         1.33 o
  -7   9   1          0.00         -1.24         1.24 o
  -6   9   1          2.00          2.56         0.83 o
  -5   9   1          1.57          2.30         0.89 o
  -4   9   1         12.49         15.68         2.13 o
  -3   9   1          3.44          3.81         1.33 o
  -2   9   1          5.01          7.62         1.68 o
  -1   9   1          0.20          1.08         0.62 o
   0   9   1          1.08         -0.80         0.80 o
   1   9   1          0.90          1.33         0.97 o
  -6  10   1          0.03         -0.18         0.80 o
  -5  10   1          0.61          0.58         1.24 o
  -4  10   1          1.11          1.03         0.62 o
  -3  10   1          0.49          0.39         0.66 o
   4 -11   2          0.04          1.77         1.06 o
   3 -10   2          4.25          7.26         1.51 o
   4 -10   2          0.78         -0.60         0.60 o
   5 -10   2          1.46          1.92         0.79 o
   0  -9   2          5.68          5.49         1.59 o
   1  -9   2          4.74          5.48         1.42 o
   2  -9   2          0.91          1.13         1.06 o
   3  -9   2          8.64         11.95         1.45 o
   4  -9   2          4.81          3.82         0.87 o
   5  -9   2          0.84         -0.40         1.42 o
   6  -9   2          0.28         -0.20         0.89 o
   7  -9   2          0.11          0.44         1.06 o
  -2  -8   2          0.05         -0.35         0.97 o
  -1  -8   2         14.37         13.99         2.21 o
   0  -8   2          0.08         -0.15         0.47 o
   1  -8   2          6.34          6.58         0.95 o
   2  -8   2         25.70         26.85         5.45 o
   3  -8   2          2.69          1.43         1.02 o
   4  -8   2         16.22         19.51         1.57 o
   5  -8   2         10.64         11.73         1.26 o
   6  -8   2          3.89          3.83         0.79 o
   7  -8   2          0.02         -0.62         1.24 o
   8  -8   2          1.16          1.33         1.06 o
  -4  -7   2          7.51          6.20         1.59 o
  -3  -7   2          3.35          6.11         1.51 o
  -2  -7   2          2.44          3.01         1.24 o
  -1  -7   2         44.49         45.65         1.96 o
   0  -7   2          1.49          1.02         0.47 o
   1  -7   2          3.86          2.23         0.48 o
   2  -7   2         15.78         15.57         0.81 o
   3  -7   2         26.98         28.46         1.94 o
   4  -7   2          1.10          1.54         0.97 o
   5  -7   2         71.09         68.40         2.72 o
   6  -7   2          8.23         12.67         2.21 o
   7  -7   2          2.24          2.75         1.15 o
   8  -7   2          1.17          0.71         0.97 o
   9  -7   2          0.99          0.18         0.97 o
  -5  -6   2          2.71          3.72         1.24 o
  -4  -6   2          1.48          2.83         1.15 o
  -3  -6   2          1.20          1.24         0.71 o
  -2  -6   2        163.45        145.82         2.61 o
  -1  -6   2          0.02          0.24         0.20 o
   0  -6   2          1.53          0.69         0.48 o
   1  -6   2         69.46         68.32         1.98 o
   2  -6   2         50.34         60.30         1.71 o
   3  -6   2         19.11         18.73         1.16 o
   4  -6   2         71.36         77.86         4.43 o
   5  -6   2          2.48          1.77         0.89 o
   6  -6   2         19.46         16.30         2.30 o
   7  -6   2          0.01         -0.44         0.80 o
   8  -6   2          0.87          2.39         1.24 o
   9  -6   2          4.70          2.13         1.33 o
  -6  -5   2          5.71          8.15         1.59 o
  -5  -5   2          0.11         -0.89         0.89 o
  -4  -5   2          0.00         -0.35         0.40 o
  -3  -5   2         66.50         64.53         3.14 o
  -2  -5   2          0.33          0.62         0.35 o
  -1  -5   2        133.79        132.71         2.53 o
   0  -5   2         23.33         25.18         1.04 o
   1  -5   2          3.93          4.55         0.43 o
   2  -5   2         14.34         12.14         0.72 o
   3  -5   2          0.12          0.15         0.24 o
   4  -5   2         48.28         48.09         1.27 o
   5  -5   2          8.16          8.50         1.02 o
   6  -5   2          0.37          0.18         0.71 o
   7  -5   2         25.53         21.61         2.66 o
   8  -5   2          0.36          1.51         0.89 o
   9  -5   2         14.09         21.70         2.92 o
  10  -5   2          2.30          1.15         0.97 o
  -7  -4   2         13.96         14.53         2.13 o
  -6  -4   2          4.40          3.61         0.75 o
  -5  -4   2          0.07          0.28         0.29 o
  -4  -4   2         29.93         28.28         1.53 o
  -3  -4   2         11.23          9.82         1.06 o
  -2  -4   2         54.30         50.51         1.24 o
  -1  -4   2         37.11         41.10         1.68 o
   0  -4   2        233.82        251.27         7.84 o
   1  -4   2         38.91         34.16         1.22 o
   2  -4   2          1.71          1.88         0.37 o
   3  -4   2         38.13         35.02         0.98 o
   4  -4   2         99.78        112.14         2.12 o
   5  -4   2         38.21         41.45         1.63 o
   6  -4   2          0.36          0.10         0.39 o
   7  -4   2         68.16         62.46         2.67 o
   8  -4   2          1.01          1.86         0.89 o
   9  -4   2          3.51          4.73         1.03 o
  10  -4   2          2.96          4.34         1.33 o
  -8  -3   2          0.40          0.11         0.57 o
  -7  -3   2          2.60          1.59         0.80 o
  -6  -3   2          0.51          0.80         0.62 o
  -5  -3   2          4.41          7.88         1.15 o
  -4  -3   2         14.42         14.26         1.20 o
  -3  -3   2        191.24        208.59         3.97 o
  -2  -3   2         26.05         32.26         0.74 o
  -1  -3   2          0.42          1.39         0.15 o
   0  -3   2        226.93        192.12         4.16 o
   1  -3   2         30.03         29.45         1.01 o
   2  -3   2        499.85        533.93         4.49 o
   3  -3   2         17.69         29.40         0.78 o
   4  -3   2        420.78        446.07         6.34 o
   5  -3   2         16.94         14.85         0.81 o
   6  -3   2          6.02          6.31         0.49 o
   7  -3   2          2.73          2.56         0.49 o
   8  -3   2          3.71          2.90         0.77 o
   9  -3   2          3.92          4.62         0.93 o
  -8  -2   2          5.90          6.91         1.51 o
  -7  -2   2          0.33          0.80         0.80 o
  -6  -2   2         17.38         16.74         2.57 o
  -5  -2   2          6.97          9.20         0.60 o
  -4  -2   2         37.24         38.73         1.65 o
  -3  -2   2        420.41        466.26         4.21 o
  -2  -2   2         46.99         59.39         1.59 o
  -1  -2   2         60.35         51.00         1.00 o
   0  -2   2         72.52         70.21         1.47 o
   1  -2   2       1528.12       1576.87        14.02 o
   2  -2   2       1215.25       1234.37         9.37 o
   3  -2   2         10.82         12.99         0.80 o
   4  -2   2        523.77        524.23         5.56 o
   5  -2   2         12.76         11.11         0.97 o
   6  -2   2         12.54         11.47         0.87 o
   7  -2   2          0.04          0.92         0.84 o
   8  -2   2          1.27          2.43         0.64 o
   9  -2   2         16.75         19.20         2.13 o
  -9  -1   2         22.28         29.23         3.10 o
  -8  -1   2          0.29          0.35         0.80 o
  -7  -1   2         36.84         34.91         2.16 o
  -6  -1   2          3.11          2.73         0.62 o
  -5  -1   2          1.48          2.32         0.27 o
  -4  -1   2         79.59         91.28         1.37 o
  -3  -1   2       1773.44       1862.19        13.25 o
  -2  -1   2         23.16         19.95         0.71 o
  -1  -1   2       1953.93       1805.68        14.65 o
   0  -1   2       3932.97       3482.70       224.80 o
   1  -1   2          5.63          2.29         0.19 o
   2  -1   2          4.84          2.42         0.27 o
   3  -1   2         79.20         87.05         2.34 o
   4  -1   2         17.44         19.80         0.95 o
   5  -1   2         37.77         37.60         2.04 o
   6  -1   2        175.69        179.54         7.12 o
   7  -1   2          4.34          3.28         0.59 o
   8  -1   2          7.60          7.72         1.37 o
   9  -1   2          0.01          0.27         0.89 o
  -9   0   2         15.94         19.84         2.57 o
  -8   0   2         53.63         62.80         4.52 o
  -7   0   2         29.51         33.25         1.36 o
  -6   0   2         24.29         22.75         1.03 o
  -5   0   2          1.39          0.26         0.19 o
  -4   0   2         77.60         96.37         1.96 o
  -3   0   2        134.26        157.01         2.11 o
  -2   0   2       2990.77       2859.96        33.13 o
  -1   0   2         15.29          9.83         0.62 o
   0   0   2       1329.11       1248.27        14.88 o
   1   0   2       1089.68       1130.88         7.98 o
   2   0   2        195.92        193.57         2.43 o
   3   0   2        160.26        181.79         2.61 o
   4   0   2        121.44        125.49         1.81 o
   5   0   2         54.63         46.13         2.35 o
   6   0   2         39.08         39.86         1.47 o
   7   0   2         70.36         69.06         2.62 o
   8   0   2          0.05          0.71         0.97 o
  -9   1   2          1.45          2.30         1.24 o
  -8   1   2          0.09          0.93         0.55 o
  -7   1   2         84.14         71.60         2.72 o
  -6   1   2         45.13         40.59         1.55 o
  -5   1   2          0.06          0.16         0.40 o
  -4   1   2        309.85        270.76        10.11 o
  -3   1   2         13.23         16.32         1.02 o
  -2   1   2        101.53        116.21         3.10 o
  -1   1   2        770.40        761.83        13.33 o
   0   1   2         34.62         28.96         0.55 o
   1   1   2         68.94         67.64         0.86 o
   2   1   2         44.93         49.06         1.37 o
   3   1   2        123.88        141.93         3.60 o
   4   1   2         48.65         53.49         1.41 o
   5   1   2          3.42          5.34         0.67 o
   6   1   2         86.94         37.97        31.22 o
   7   1   2          2.38          3.63         1.15 o
   8   1   2          4.53          4.25         1.42 o
  -9   2   2          2.02          2.82         0.74 o
  -8   2   2         20.23         23.80         1.90 o
  -7   2   2          2.59          1.42         0.50 o
  -6   2   2          3.17          2.70         0.47 o
  -5   2   2          0.01         -0.35         0.35 o
  -4   2   2         19.17         24.84         1.28 o
  -3   2   2        602.02        645.37         6.07 o
  -2   2   2         31.83         29.84         1.59 o
  -1   2   2        565.66        554.93         4.84 o
   0   2   2          3.33          1.72         0.15 o
   1   2   2         33.87         39.80         0.69 o
   2   2   2         30.20         22.97         0.53 o
   3   2   2         29.55         31.69         0.85 o
   4   2   2         61.06         59.80         1.19 o
   5   2   2          0.55          0.91         0.25 o
   6   2   2          3.63          3.61         0.71 o
   7   2   2         35.47         39.59         3.45 o
   8   2   2         13.89         16.83         2.48 o
  -9   3   2          2.40          1.80         0.71 o
  -8   3   2          7.99          5.56         1.20 o
  -7   3   2         12.71         13.34         0.98 o
  -6   3   2          7.16          6.55         0.79 o
  -5   3   2         19.13         20.27         1.02 o
  -4   3   2        306.84        336.55         4.35 o
  -3   3   2        922.64        947.72         7.19 o
  -2   3   2         30.27         24.62         0.83 o
  -1   3   2         33.51         44.67         1.14 o
   0   3   2          0.04          0.45         0.12 o
   1   3   2         44.70         41.47         0.80 o
   2   3   2         61.72         60.24         1.33 o
   3   3   2        242.67        232.94         3.42 o
   4   3   2        367.54        367.84         3.95 o
   5   3   2          0.26          0.04         0.49 o
   6   3   2         19.05         21.32         1.55 o
   7   3   2          0.10         -0.27         0.80 o
 -10   4   2         12.46         11.69         2.13 o
  -9   4   2          0.47         -0.04         1.11 o
  -8   4   2          0.04          0.07         0.53 o
  -7   4   2          8.13          7.80         0.91 o
  -6   4   2          0.00         -0.47         1.64 o
  -5   4   2         46.49         40.06         1.31 o
  -4   4   2        909.24        899.44        17.66 o
  -3   4   2        362.62        374.63         4.39 o
  -2   4   2        195.20        208.88         2.96 o
  -1   4   2        223.82        233.41         2.44 o
   0   4   2         24.86         21.94         0.67 o
   1   4   2          0.56          0.96         0.18 o
   2   4   2         32.37         33.14         1.05 o
   3   4   2        404.98        401.41         4.11 o
   4   4   2         27.10         26.65         1.31 o
   5   4   2         15.42         17.81         1.40 o
   6   4   2          3.19          3.63         1.15 o
   7   4   2          1.39          2.75         1.06 o
 -10   5   2          7.09          6.47         1.68 o
  -9   5   2          1.24          1.02         1.02 o
  -8   5   2          0.21          0.40         1.02 o
  -7   5   2          4.55          5.92         0.85 o
  -6   5   2          4.58          4.78         0.70 o
  -5   5   2         54.98         57.57         3.28 o
  -4   5   2        374.41        380.14         6.06 o
  -3   5   2         31.93         29.15         1.17 o
  -2   5   2         33.96         33.48         1.13 o
  -1   5   2         11.08         10.10         0.53 o
   0   5   2          3.62          2.18         0.24 o
   1   5   2         83.46         81.92         1.63 o
   2   5   2        352.95        356.91         3.53 o
   3   5   2         15.04         14.31         0.69 o
   4   5   2          0.27          0.57         0.40 o
   5   5   2         33.29         40.07         2.22 o
 -10   6   2          2.81          4.16         1.51 o
  -9   6   2          0.01         -0.24         0.93 o
  -8   6   2          4.75          5.23         1.33 o
  -7   6   2          0.00         -1.06         1.06 o
  -6   6   2          1.16          0.89         0.89 o
  -5   6   2          6.23          6.42         0.91 o
  -4   6   2         96.09         96.39         3.24 o
  -3   6   2          0.42          0.89         0.37 o
  -2   6   2          1.71          0.92         0.42 o
  -1   6   2         10.02         10.39         0.63 o
   0   6   2          0.23          0.13         0.22 o
   1   6   2          1.20          1.04         0.31 o
   2   6   2         53.37         50.44         4.25 o
   3   6   2          9.99          9.37         1.04 o
   4   6   2          0.93          0.60         0.47 o
  -9   7   2          0.00          0.51         1.59 o
  -8   7   2          0.32          0.78         0.57 o
  -7   7   2          0.42          0.00         0.89 o
  -6   7   2          1.26          2.30         0.89 o
  -5   7   2          0.13          0.04         0.38 o
  -4   7   2          0.03          0.24         0.36 o
  -3   7   2         64.35         63.56         2.78 o
  -2   7   2         69.77         72.30         1.83 o
  -1   7   2          4.20          3.55         0.39 o
   0   7   2          5.55          7.04         0.67 o
   1   7   2          3.62          3.37         1.15 o
   2   7   2         22.64         25.77         2.83 o
   3   7   2          0.89          0.89         0.89 o
  -9   8   2          0.46          0.44         0.80 o
  -8   8   2          0.10          0.25         0.59 o
  -7   8   2          0.23          0.27         0.71 o
  -6   8   2          0.46          0.73         0.49 o
  -5   8   2         30.62         35.91         1.91 o
  -4   8   2          0.89          0.76         0.36 o
  -3   8   2          2.51          2.11         0.47 o
  -2   8   2         13.91         13.99         2.04 o
  -1   8   2         18.09         16.56         2.39 o
   0   8   2          1.33          1.59         1.24 o
   1   8   2          0.03         -0.35         0.71 o
   2   8   2          1.48          2.21         0.97 o
   3   8   2          2.48          2.83         1.42 o
  -8   9   2          0.02         -0.09         0.80 o
  -7   9   2          9.83         12.49         2.48 o
  -6   9   2          2.35          3.10         1.24 o
  -5   9   2         14.88         12.40         2.04 o
  -4   9   2          1.22          1.51         0.97 o
  -3   9   2          2.72          2.83         0.97 o
  -2   9   2          5.81          6.82         1.59 o
  -1   9   2          4.36          4.96         1.51 o
   0   9   2          0.25          0.71         0.89 o
   1   9   2          0.60          0.80         0.89 o
  -6  10   2          0.35         -0.71         0.71 o
  -5  10   2          4.17          3.37         1.15 o
  -4  10   2          1.95          2.57         1.15 o
   3 -10   3          2.93          3.81         1.24 o
   4 -10   3         25.03         27.74         2.14 o
   5 -10   3          1.36          2.58         3.63 o
   0  -9   3          0.09          0.89         0.89 o
   1  -9   3         10.48          9.70         1.25 o
   2  -9   3          8.57          8.17         1.21 o
   3  -9   3         28.60         27.43         2.15 o
   4  -9   3          4.57          3.94         0.97 o
   5  -9   3          0.15          0.27         0.80 o
   6  -9   3          1.38          1.42         1.33 o
   7  -9   3          4.31          2.66         1.06 o
  -2  -8   3          0.16          0.97         0.89 o
  -1  -8   3          0.04         -0.53         0.97 o
   0  -8   3         12.62         12.13         1.18 o
   1  -8   3          4.80          4.30         1.06 o
   2  -8   3          0.13         -0.75         0.75 o
   3  -8   3         38.36         37.85         2.37 o
   4  -8   3          9.30          8.03         1.12 o
   5  -8   3          1.78          0.88         0.71 o
   6  -8   3          1.61          1.77         0.80 o
   7  -8   3          1.34          1.86         1.06 o
   8  -8   3          0.37         -1.33         1.33 o
  -4  -7   3          0.81          1.77         1.15 o
  -3  -7   3          0.01         -1.15         1.15 o
  -2  -7   3         47.45         51.37         4.07 o
  -1  -7   3         26.06         22.31         1.67 o
   0  -7   3          0.57          0.50         0.29 o
   1  -7   3          0.09         -0.33         0.33 o
   2  -7   3         17.61         17.97         0.53 o
   3  -7   3          6.24          5.95         0.97 o
   4  -7   3         19.80         18.84         1.51 o
   5  -7   3          7.61          6.34         1.06 o
   6  -7   3          4.35          3.45         1.33 o
   7  -7   3          8.67          4.25         1.42 o
   8  -7   3          0.47          1.59         1.06 o
  -5  -6   3          4.69          6.38         1.59 o
  -4  -6   3          0.00          1.24         0.97 o
  -3  -6   3         53.99         48.89         3.72 o
  -2  -6   3          4.41          3.07         0.44 o
  -1  -6   3         30.98         29.62         1.09 o
   0  -6   3         17.72         17.91         1.24 o
   1  -6   3         19.12         21.43         1.17 o
   2  -6   3          0.07          0.11         0.32 o
   3  -6   3          4.15          2.70         0.72 o
   4  -6   3         33.34         38.18         3.19 o
   5  -6   3         13.64         12.97         1.00 o
   6  -6   3          0.13         -0.89         0.89 o
   7  -6   3         17.08         13.91         2.21 o
   8  -6   3          7.34          9.12         1.95 o
   9  -6   3          8.00         11.23         1.56 o
  -6  -5   3          1.08          2.66         1.06 o
  -5  -5   3          0.00         -0.97         0.97 o
  -4  -5   3         19.76         14.55         1.10 o
  -3  -5   3         32.46         28.41         1.30 o
  -2  -5   3          1.30          1.92         0.33 o
  -1  -5   3         95.84         92.79         2.42 o
   0  -5   3         51.13         56.40         1.59 o
   1  -5   3        104.78         96.31         3.91 o
   2  -5   3         27.43         25.53         1.42 o
   3  -5   3         73.69         76.20         1.56 o
   4  -5   3        103.90        103.06         2.64 o
   5  -5   3         43.12         49.80         4.52 o
   6  -5   3         10.48         13.58         1.26 o
   7  -5   3         34.84         37.64         3.45 o
   8  -5   3          1.77          1.33         0.97 o
   9  -5   3          0.08          1.90         0.87 o
  10  -5   3         14.80         17.98         2.75 o
  -7  -4   3          0.95          1.24         0.89 o
  -6  -4   3          2.64          2.66         0.60 o
  -5  -4   3          0.29          0.23         0.34 o
  -4  -4   3         99.11         77.13         2.47 o
  -3  -4   3          1.42          1.44         0.19 o
  -2  -4   3         23.31         26.75         0.68 o
  -1  -4   3        146.13        137.63         1.79 o
   0  -4   3        302.74        302.30         6.20 o
   1  -4   3         31.68         29.96         1.42 o
   2  -4   3         31.01         28.93         0.92 o
   3  -4   3        857.80        882.71         7.66 o
   4  -4   3        208.15        200.33         3.02 o
   5  -4   3         26.61         25.02         1.23 o
   6  -4   3          3.05          1.54         0.49 o
   7  -4   3         56.15         54.43         2.44 o
   8  -4   3          9.87          8.83         1.68 o
   9  -4   3          2.81          2.99         0.84 o
  10  -4   3          0.60          0.44         0.97 o
  -7  -3   3          0.10          1.95         0.71 o
  -6  -3   3          0.00         -0.27         0.53 o
  -5  -3   3         50.61         47.88         2.09 o
  -4  -3   3          4.60          5.63         0.44 o
  -3  -3   3          0.00         -0.18         0.18 o
  -2  -3   3        313.43        330.38         3.78 o
  -1  -3   3         88.21        110.45         2.66 o
   0  -3   3         19.06         26.08         1.06 o
   1  -3   3        362.84        365.88         2.94 o
   2  -3   3          6.39          7.68         0.42 o
   3  -3   3         73.35         74.02         1.20 o
   4  -3   3         92.99         96.95         2.16 o
   5  -3   3        248.52        252.18         3.96 o
   6  -3   3          0.79          0.32         0.29 o
   7  -3   3         20.43         18.76         1.20 o
   8  -3   3          2.64          2.61         0.75 o
   9  -3   3          8.81          8.80         1.86 o
  -8  -2   3          1.09          1.68         0.80 o
  -7  -2   3          4.22          3.69         0.74 o
  -6  -2   3         64.01         65.10         3.90 o
  -5  -2   3          0.23          0.60         0.53 o
  -4  -2   3        102.65         89.12         2.15 o
  -3  -2   3          3.46          3.24         0.32 o
  -2  -2   3       2341.01       2453.70        19.87 o
  -1  -2   3        647.46        647.20         6.38 o
   0  -2   3         35.95         30.32         0.66 o
   1  -2   3       1196.47       1161.88         7.54 o
   2  -2   3          9.89         12.03         0.77 o
   3  -2   3        384.69        366.30         4.06 o
   4  -2   3          0.89          2.66         0.34 o
   5  -2   3        153.70        160.49         3.27 o
   6  -2   3          5.75          4.79         0.78 o
   7  -2   3          3.34          3.33         0.71 o
   8  -2   3          9.56         11.30         1.26 o
   9  -2   3          1.05          1.28         0.56 o
  -9  -1   3          0.30          0.09         0.80 o
  -8  -1   3          1.53          1.06         0.56 o
  -7  -1   3         13.00         12.49         1.86 o
  -6  -1   3          5.11          5.92         0.57 o
  -5  -1   3         14.69         12.88         1.46 o
  -4  -1   3        107.12        113.08         2.09 o
  -3  -1   3          1.52          1.46         0.22 o
  -2  -1   3         34.86         39.21         2.44 o
  -1  -1   3        118.72        142.49         2.15 o
   0  -1   3         57.07         51.36         1.15 o
   1  -1   3        364.22        356.65         3.95 o
   2  -1   3         46.28         42.04         0.88 o
   3  -1   3         44.45         39.95         0.81 o
   4  -1   3         33.30         40.23         1.39 o
   5  -1   3         33.16         30.78         1.34 o
   6  -1   3         50.53         47.03         1.74 o
   7  -1   3         19.31         18.33         1.47 o
   8  -1   3         12.91         11.74         1.23 o
  -9   0   3          4.41          8.59         2.04 o
  -8   0   3          1.48          1.51         0.97 o
  -7   0   3         25.36         24.26         1.15 o
  -6   0   3        223.31        215.58         4.40 o
  -5   0   3        352.36        351.75         5.85 o
  -4   0   3          2.03          2.39         0.42 o
  -3   0   3         30.28         29.22         1.51 o
  -2   0   3         51.30         56.95         2.04 o
  -1   0   3        526.58        523.20         7.79 o
   0   0   3        345.51        321.94         3.79 o
   1   0   3        728.01        700.57         5.44 o
   2   0   3       1466.51       1465.67        11.11 o
   3   0   3          1.62          3.50         0.41 o
   4   0   3         61.29         65.05         1.62 o
   5   0   3          7.41          4.77         0.52 o
   6   0   3          7.66          7.27         0.66 o
   7   0   3         31.26         33.48         3.10 o
   8   0   3          0.67          1.77         0.80 o
  -9   1   3          7.64          9.65         2.30 o
  -8   1   3          0.02          0.57         0.41 o
  -7   1   3          0.87          0.21         0.40 o
  -6   1   3          0.10         -0.21         0.34 o
  -5   1   3        594.73        609.45        10.01 o
  -4   1   3        135.91        128.53         2.75 o
  -3   1   3         53.07         49.51         2.30 o
  -2   1   3        501.73        457.84         7.79 o
  -1   1   3       3278.95       3076.17        34.94 o
   0   1   3        121.19        115.45         1.60 o
   1   1   3         29.27         29.29         0.63 o
   2   1   3         26.62         29.02         0.80 o
   3   1   3         33.55         28.07         0.81 o
   4   1   3         75.85         83.90         1.79 o
   5   1   3        233.93        226.26         8.13 o
   6   1   3         14.42         16.83         2.13 o
   7   1   3         11.43         12.58         1.95 o
   8   1   3          3.77          4.07         1.42 o
  -9   2   3          7.10          6.52         1.55 o
  -8   2   3          0.06         -0.20         0.54 o
  -7   2   3         14.87         11.71         1.17 o
  -6   2   3         55.31         52.11         1.90 o
  -5   2   3          0.36          1.13         0.32 o
  -4   2   3        164.61        163.64         3.54 o
  -3   2   3        438.61        423.08         4.68 o
  -2   2   3        411.46        447.25         6.64 o
  -1   2   3          2.70          5.20         0.40 o
   0   2   3        411.59        431.94         3.17 o
   1   2   3         30.26         38.06         0.74 o
   2   2   3         16.49         20.49         0.57 o
   3   2   3        380.75        374.64         3.78 o
   4   2   3         56.61         55.35         1.51 o
   5   2   3        144.05        151.88         2.59 o
   6   2   3          4.83          4.28         0.68 o
   7   2   3          0.70          0.00         0.62 o
  -9   3   3         34.06         33.95         2.33 o
  -8   3   3          0.13          0.28         0.52 o
  -7   3   3          0.22         -0.44         0.44 o
  -6   3   3          3.54          4.77         0.58 o
  -5   3   3         49.87         49.67         1.46 o
  -4   3   3          7.45          6.63         0.60 o
  -3   3   3        251.32        270.92         3.74 o
  -2   3   3        461.64        482.84         5.04 o
  -1   3   3        281.07        284.36         2.95 o
   0   3   3         42.66         45.27         0.89 o
   1   3   3         62.75         66.97         1.12 o
   2   3   3          5.69          6.58         0.38 o
   3   3   3         25.14         25.33         1.05 o
   4   3   3        130.25        132.30         2.87 o
   5   3   3          4.31          3.61         0.66 o
   6   3   3          7.42          6.91         1.42 o
   7   3   3         12.03         14.53         2.30 o
 -10   4   3          3.78          5.31         1.33 o
  -9   4   3          8.22          8.39         1.31 o
  -8   4   3          0.39          0.04         0.66 o
  -7   4   3         26.62         27.47         1.74 o
  -6   4   3          8.26          6.48         0.72 o
  -5   4   3          3.63          3.50         0.53 o
  -4   4   3         59.08         57.20         2.28 o
  -3   4   3        187.90        184.68         3.35 o
  -2   4   3          0.72          0.50         0.24 o
  -1   4   3          0.04          0.45         0.24 o
   0   4   3          4.56          6.01         0.40 o
   1   4   3          0.06          0.23         0.14 o
   2   4   3        164.57        164.99         2.96 o
   3   4   3          9.66          9.28         0.60 o
   4   4   3          5.39          4.59         0.74 o
   5   4   3          4.39          4.13         0.70 o
   6   4   3          0.73          0.89         0.89 o
   7   4   3          0.44          1.42         0.97 o
 -10   5   3          0.67          0.27         0.89 o
  -9   5   3          0.02         -0.53         0.64 o
  -8   5   3          0.06          2.92         1.33 o
  -7   5   3         12.92         10.27         1.86 o
  -6   5   3          1.06          1.66         0.45 o
  -5   5   3        159.53        168.34         4.57 o
  -4   5   3         21.05         20.50         1.01 o
  -3   5   3          4.08          4.27         0.42 o
  -2   5   3         12.19         12.49         0.64 o
  -1   5   3         11.68         10.99         0.52 o
   0   5   3         23.66         23.73         0.75 o
   1   5   3        130.09        133.63         2.76 o
   2   5   3        232.46        241.22         3.35 o
   3   5   3          8.19          8.60         0.75 o
   4   5   3         35.73         39.76         2.48 o
   5   5   3          6.46         10.27         1.77 o
 -10   6   3          0.78          0.18         0.80 o
  -9   6   3          1.13          0.67         0.72 o
  -8   6   3          0.76         -0.80         0.89 o
  -7   6   3          0.02         -0.18         0.71 o
  -6   6   3        132.23        127.01         5.49 o
  -5   6   3        198.49        194.68         7.44 o
  -4   6   3         12.16         10.61         0.94 o
  -3   6   3          1.35          1.05         0.35 o
  -2   6   3         18.50         21.05         0.85 o
  -1   6   3          1.30          0.62         0.26 o
   0   6   3         75.93         78.64         1.70 o
   1   6   3         87.01         84.83         1.86 o
   2   6   3         13.31         14.35         1.17 o
   3   6   3          9.55         11.77         1.16 o
   4   6   3         15.29         15.77         1.46 o
  -9   7   3          2.70          3.99         1.08 o
  -8   7   3          0.90          1.33         0.89 o
  -7   7   3         19.54         20.28         2.39 o
  -6   7   3         21.59         15.59         1.95 o
  -5   7   3         30.25         28.95         1.51 o
  -4   7   3          9.48         10.41         1.19 o
  -3   7   3         34.93         35.30         2.09 o
  -2   7   3         11.97         11.89         0.76 o
  -1   7   3         38.58         36.29         1.27 o
   0   7   3         75.52         73.62         2.94 o
   1   7   3         10.50          9.58         1.08 o
   2   7   3         10.23          9.92         1.86 o
   3   7   3          7.97          9.30         1.77 o
  -9   8   3          3.65          6.82         1.77 o
  -8   8   3          3.00          2.92         1.24 o
  -7   8   3         17.98         17.54         2.30 o
  -6   8   3          0.76          1.51         0.71 o
  -5   8   3         10.69         10.22         1.11 o
  -4   8   3          8.77          7.95         2.21 o
  -3   8   3          0.01         -0.09         0.75 o
  -2   8   3          0.04          0.58         0.47 o
  -1   8   3          1.45          0.60         0.80 o
   0   8   3         10.18          9.07         1.19 o
   1   8   3          0.41         -0.18         0.89 o
   2   8   3          0.54         -0.27         0.71 o
  -8   9   3          2.38          2.57         1.06 o
  -6   9   3          0.00         -0.80         0.80 o
  -5   9   3          1.33          0.44         0.80 o
  -4   9   3          4.26          3.90         1.15 o
  -3   9   3          0.38          0.62         0.62 o
  -2   9   3          0.81          0.35         0.80 o
  -1   9   3          3.11          2.39         0.97 o
   1   9   3          0.19          1.86         1.24 o
  -6  10   3          0.23          1.77         0.97 o
  -5  10   3          0.34          0.53         1.06 o
   3 -10   4          4.77          7.09         1.68 o
   4 -10   4          0.52          0.95         0.89 o
   5 -10   4          5.44          6.29         1.68 o
   0  -9   4          2.36          2.13         1.24 o
   1  -9   4          4.97          5.90         1.00 o
   2  -9   4         21.98         21.88         1.87 o
   3  -9   4         21.38         23.06         1.99 o
   4  -9   4          3.36          3.00         0.84 o
   5  -9   4          2.01          1.95         0.93 o
   6  -9   4          0.03          0.18         0.89 o
  -2  -8   4          1.47          1.77         1.15 o
  -1  -8   4          0.07         -0.35         0.80 o
   0  -8   4          0.28          1.37         0.51 o
   1  -8   4          0.03          0.44         0.53 o
   2  -8   4        106.09        102.69         3.80 o
   3  -8   4          1.88          3.33         0.84 o
   4  -8   4          0.58          0.72         0.41 o
   5  -8   4          6.05          4.14         0.58 o
   6  -8   4          1.90          2.30         1.15 o
   7  -8   4          0.37          0.87         0.55 o
   8  -8   4          1.55          0.18         0.89 o
   9  -8   4          5.69          5.58         1.42 o
  -4  -7   4          8.63          7.62         1.86 o
  -3  -7   4          4.18          5.49         1.51 o
  -2  -7   4          5.87          5.93         1.51 o
  -1  -7   4          7.67          6.91         0.59 o
   0  -7   4          1.96          2.16         0.42 o
   1  -7   4         31.64         33.55         1.60 o
   2  -7   4          8.29          8.99         1.46 o
   3  -7   4          2.04          1.14         0.48 o
   4  -7   4         38.21         42.20         1.77 o
   5  -7   4          7.45          8.24         1.68 o
   6  -7   4          0.55          2.30         1.06 o
   7  -7   4          1.39          2.92         0.81 o
   8  -7   4         15.49         14.95         1.70 o
   9  -7   4          0.23          1.06         0.71 o
  -5  -6   4          2.25          2.13         0.97 o
  -4  -6   4          0.04         -0.44         0.80 o
  -3  -6   4          0.07         -0.62         0.89 o
  -2  -6   4         81.63         75.43         2.11 o
  -1  -6   4         34.43         33.38         1.77 o
   0  -6   4          2.74          2.72         0.59 o
   1  -6   4         46.21         43.45         1.66 o
   2  -6   4          0.04          0.22         0.16 o
   3  -6   4          4.48          5.65         0.59 o
   4  -6   4          0.06         -0.16         0.51 o
   5  -6   4         10.54         12.53         0.93 o
   6  -6   4          0.97          0.80         0.80 o
   7  -6   4          0.29          0.15         0.51 o
   8  -6   4         19.88         19.84         4.25 o
   9  -6   4         22.44         26.04         2.29 o
  -6  -5   4          0.02         -1.15         1.15 o
  -5  -5   4          0.11         -0.35         0.71 o
  -4  -5   4         18.46         22.02         1.55 o
  -3  -5   4          2.69          1.68         0.44 o
  -2  -5   4          8.11          7.55         0.68 o
  -1  -5   4          5.20          7.18         0.54 o
   0  -5   4         39.53         41.20         1.79 o
   1  -5   4          0.19          0.52         0.27 o
   2  -5   4         30.52         28.08         0.79 o
   3  -5   4        100.62         94.61         2.44 o
   4  -5   4        117.80        122.46         2.35 o
   5  -5   4         27.14         28.64         1.36 o
   6  -5   4          0.26         -0.09         0.31 o
   7  -5   4          0.28         -0.38         0.53 o
   8  -5   4          2.47          2.13         1.99 o
   9  -5   4          4.48          5.94         1.19 o
  -7  -4   4          0.20          2.75         1.24 o
  -6  -4   4          0.94          1.92         0.59 o
  -5  -4   4         37.64         34.19         2.30 o
  -4  -4   4          6.92          4.93         0.37 o
  -3  -4   4          0.60          0.50         0.17 o
  -2  -4   4          6.49          7.10         0.30 o
  -1  -4   4        303.91        280.25         5.49 o
   0  -4   4         50.68         44.55         2.21 o
   1  -4   4         10.19          9.09         0.45 o
   2  -4   4         73.50         82.03         1.34 o
   3  -4   4        265.35        276.11         3.98 o
   4  -4   4         87.84         94.25         1.59 o
   5  -4   4        236.75        220.64         5.34 o
   6  -4   4         66.82         68.20         2.16 o
   7  -4   4          1.27          0.87         0.53 o
   8  -4   4          0.12         -0.48         0.66 o
   9  -4   4          1.53          3.38         0.96 o
  10  -4   4          0.07         -1.06         1.06 o
  -7  -3   4          0.54          0.80         0.62 o
  -6  -3   4         22.58         20.51         1.50 o
  -5  -3   4         37.71         30.82         1.16 o
  -4  -3   4         13.42         13.58         0.85 o
  -3  -3   4          0.05          0.16         0.21 o
  -2  -3   4          3.70          4.32         0.53 o
  -1  -3   4         83.57         77.72         1.14 o
   0  -3   4        374.30        328.94         4.60 o
   1  -3   4        354.78        368.73         4.23 o
   2  -3   4        109.24        109.51         1.72 o
   3  -3   4        142.84        136.62         2.06 o
   4  -3   4         43.54         42.78         1.13 o
   5  -3   4         27.92         31.11         1.29 o
   6  -3   4         92.25         96.55         3.22 o
   7  -3   4         23.00         22.78         1.26 o
   8  -3   4         12.00         12.92         1.42 o
   9  -3   4          0.19          0.15         0.66 o
  -8  -2   4          0.43          0.03         0.49 o
  -7  -2   4          0.72         -0.16         0.46 o
  -6  -2   4         52.50         49.94         2.11 o
  -5  -2   4          0.78          1.85         0.35 o
  -4  -2   4        100.25        108.48         2.97 o
  -3  -2   4        438.08        449.33         8.59 o
  -2  -2   4         43.43         46.24         1.23 o
  -1  -2   4         75.26         74.79         1.72 o
   0  -2   4        163.29        190.86         2.31 o
   1  -2   4       3199.90       3194.67        18.67 o
   2  -2   4        174.63        168.31         1.99 o
   3  -2   4         54.59         55.89         1.34 o
   4  -2   4         31.06         35.58         1.06 o
   5  -2   4         30.92         36.34         1.16 o
   6  -2   4          5.93          6.01         0.77 o
   7  -2   4         29.84         29.00         1.93 o
   8  -2   4          8.53          8.00         1.13 o
   9  -2   4          2.86          2.48         0.97 o
  -9  -1   4          5.95          6.29         1.16 o
  -8  -1   4         15.00         13.91         2.13 o
  -7  -1   4          6.34          5.76         1.33 o
  -6  -1   4          0.28          0.01         0.15 o
  -5  -1   4         24.17         21.11         1.32 o
  -4  -1   4         32.22         37.60         1.07 o
  -3  -1   4        189.10        206.31         6.86 o
  -2  -1   4          6.13          7.84         0.56 o
  -1  -1   4         49.72         59.24         1.47 o
   0  -1   4        810.24        740.09         8.55 o
   1  -1   4         15.74         18.86         0.63 o
   2  -1   4         13.70         19.35         1.03 o
   3  -1   4        313.95        347.18         5.60 o
   4  -1   4        606.11        640.43         4.51 o
   5  -1   4         12.10         11.89         0.86 o
   6  -1   4         22.82         22.82         1.26 o
   7  -1   4         13.09         12.62         1.26 o
   8  -1   4          0.03         -0.42         0.62 o
  -9   0   4          3.51          4.52         1.33 o
  -8   0   4         22.90         23.03         2.83 o
  -7   0   4         12.13          8.11         0.85 o
  -6   0   4          2.57          1.64         0.38 o
  -5   0   4         22.59         17.68         0.93 o
  -4   0   4        505.20        509.14         5.14 o
  -3   0   4          0.11          0.22         0.25 o
  -2   0   4          1.14          0.80         0.44 o
  -1   0   4       2354.65       2291.14        27.72 o
   0   0   4        599.59        576.38         6.29 o
   1   0   4       1031.82       1048.18         9.86 o
   2   0   4        259.84        284.43         4.41 o
   3   0   4        493.92        528.16         5.25 o
   4   0   4          4.52          6.76         0.66 o
   5   0   4          0.12         -0.01         0.35 o
   6   0   4         13.47         13.04         1.42 o
   7   0   4          1.89          2.30         0.97 o
   8   0   4          1.56          2.21         1.15 o
  -9   1   4          0.43         -0.71         1.24 o
  -8   1   4          3.67          2.36         0.62 o
  -7   1   4          5.62          5.85         0.72 o
  -6   1   4          8.78         10.48         0.86 o
  -5   1   4        190.58        187.86         3.30 o
  -4   1   4          2.95          4.82         0.59 o
  -3   1   4          5.04          8.86         1.06 o
  -2   1   4        104.38        112.49         3.45 o
  -1   1   4        246.13        257.77         3.73 o
   0   1   4         80.34         85.62         1.21 o
   1   1   4         13.94          9.30         0.54 o
   2   1   4         90.90        106.31         1.99 o
   3   1   4         21.76         29.10         0.80 o
   4   1   4          4.26          4.78         0.38 o
   5   1   4         11.72         11.63         0.72 o
   6   1   4         20.34         19.31         1.16 o
   7   1   4         29.90         34.54         3.37 o
   8   1   4          1.02          1.51         1.06 o
  -9   2   4          4.38          3.83         0.79 o
  -8   2   4          2.98          2.01         1.02 o
  -7   2   4          0.13         -0.16         1.02 o
  -6   2   4         15.03         13.15         0.99 o
  -5   2   4          7.54          6.88         0.66 o
  -4   2   4          0.21          0.65         0.40 o
  -3   2   4          8.20          8.55         0.78 o
  -2   2   4         87.29         98.18         2.61 o
  -1   2   4       1052.46       1116.43        10.09 o
   0   2   4       2141.71       2182.20        13.29 o
   1   2   4        218.07        201.79         2.72 o
   2   2   4        124.51        136.59         1.72 o
   3   2   4          6.83          6.98         0.40 o
   4   2   4         26.15         23.40         0.79 o
   5   2   4          7.71          8.20         0.44 o
   6   2   4         21.55         22.23         2.57 o
   7   2   4          5.35          8.15         1.86 o
  -9   3   4          1.25          3.83         2.04 o
  -8   3   4          2.23          3.72         1.42 o
  -7   3   4         16.44         19.06         1.63 o
  -6   3   4         73.63         72.69         2.60 o
  -5   3   4         28.30         26.04         1.10 o
  -4   3   4         81.70         73.52         2.00 o
  -3   3   4         55.77         55.35         1.94 o
  -2   3   4        131.02        123.79         2.28 o
  -1   3   4          6.48         11.59         0.55 o
   0   3   4        110.10        133.63         1.72 o
   1   3   4          9.14         11.23         0.48 o
   2   3   4        132.36        127.28         1.97 o
   3   3   4         70.66         75.04         1.22 o
   4   3   4        137.37        139.43         2.38 o
   5   3   4          5.83          5.76         1.24 o
   6   3   4          0.12          2.48         1.15 o
   7   3   4          1.35          0.09         0.80 o
 -10   4   4          2.05          3.81         1.33 o
  -9   4   4          0.05         -0.63         0.63 o
  -8   4   4          2.59          3.54         1.24 o
  -7   4   4         18.90         15.84         1.53 o
  -6   4   4         30.83         30.18         1.83 o
  -5   4   4          6.56          5.52         0.65 o
  -4   4   4        406.33        410.47         9.12 o
  -3   4   4          0.41          0.92         0.25 o
  -2   4   4         92.16         90.22         2.05 o
  -1   4   4        118.99        120.58         1.98 o
   0   4   4          0.13          0.11         0.17 o
   1   4   4          0.09          0.10         0.19 o
   2   4   4        418.00        407.48         5.06 o
   3   4   4         65.41         65.67         1.92 o
   4   4   4          1.36          1.72         0.62 o
   5   4   4          0.14          0.27         0.71 o
   6   4   4          1.98          1.86         0.97 o
 -10   5   4          2.87          4.78         1.68 o
  -9   5   4          0.13         -0.27         0.64 o
  -8   5   4          0.01         -0.27         0.80 o
  -7   5   4         17.51         17.06         1.63 o
  -6   5   4          3.42          3.96         0.83 o
  -5   5   4         17.05         17.68         1.39 o
  -4   5   4        298.21        299.14         4.83 o
  -3   5   4         19.28         17.29         0.82 o
  -2   5   4          0.56          0.82         0.22 o
  -1   5   4         44.99         42.19         1.11 o
   0   5   4         36.28         36.14         0.99 o
   1   5   4          1.15          1.34         0.26 o
   2   5   4        209.84        212.93         3.99 o
   3   5   4          4.22          4.42         0.80 o
   4   5   4          7.25          9.43         1.09 o
   5   5   4          2.92          3.54         1.15 o
  -9   6   4          2.22          1.24         0.97 o
  -8   6   4          0.37          0.09         1.06 o
  -7   6   4          0.35          0.80         1.06 o
  -6   6   4          7.65          8.01         1.42 o
  -5   6   4         90.26         86.97         3.48 o
  -4   6   4          6.24          4.94         0.70 o
  -3   6   4         34.74         32.50         1.30 o
  -2   6   4         34.71         31.04         1.08 o
  -1   6   4         36.73         33.55         1.06 o
   0   6   4          0.57          0.90         0.22 o
   1   6   4          1.27          2.23         0.55 o
   2   6   4          2.49          1.91         0.53 o
   3   6   4          0.61          0.57         0.40 o
   4   6   4          1.97          2.48         0.97 o
  -9   7   4          0.18          1.59         1.06 o
  -8   7   4          2.47          0.09         1.06 o
  -7   7   4         11.74          9.48         1.68 o
  -6   7   4          1.62          1.56         0.93 o
  -5   7   4          6.92          6.64         1.03 o
  -4   7   4          1.22          0.20         0.78 o
  -3   7   4          0.36          0.66         0.97 o
  -2   7   4         32.27         35.03         1.58 o
  -1   7   4         34.24         34.53         2.13 o
   0   7   4         68.81         74.72         3.05 o
   1   7   4          1.72          1.88         0.72 o
   2   7   4          1.08          0.00         0.71 o
  -9   8   4          3.21          2.30         1.33 o
  -8   8   4          8.39          8.77         1.86 o
  -7   8   4         41.10         41.81         3.45 o
  -6   8   4          0.44          0.53         0.62 o
  -5   8   4          3.65          3.89         1.02 o
  -4   8   4         10.01         10.34         1.31 o
  -3   8   4          0.03          0.56         0.48 o
  -2   8   4          9.37          9.57         1.25 o
  -1   8   4         50.24         47.64         3.59 o
   0   8   4          7.13          6.03         0.98 o
   1   8   4          0.00         -0.80         0.80 o
   2   8   4          2.94          4.69         1.42 o
  -8   9   4          2.81          4.96         1.51 o
  -6   9   4          0.00          2.21         1.06 o
  -5   9   4          0.22          0.27         0.89 o
  -4   9   4          3.55          3.81         1.24 o
  -3   9   4          0.49          1.42         0.59 o
  -2   9   4          4.61          2.16         0.62 o
  -1   9   4          4.30          6.11         1.51 o
   3 -10   5         13.76         14.35         2.21 o
   4 -10   5         18.15         18.07         2.66 o
   5 -10   5          1.53          4.61         1.77 o
   1  -9   5          0.80          1.77         1.06 o
   2  -9   5          0.66          1.99         1.42 o
   3  -9   5         43.08         40.25         2.59 o
   4  -9   5          7.29          7.66         1.27 o
   5  -9   5          0.64          1.39         0.60 o
   6  -9   5          0.20         -0.97         0.97 o
  -2  -8   5          2.77          1.33         1.06 o
  -1  -8   5          2.78          1.15         0.89 o
   0  -8   5          0.17          0.62         0.41 o
   1  -8   5          4.52          6.02         2.21 o
   2  -8   5          3.41          4.56         1.82 o
   3  -8   5         22.50         22.35         1.85 o
   4  -8   5          4.25          2.23         1.02 o
   5  -8   5          3.53          2.69         0.49 o
   6  -8   5          0.00         -0.28         0.44 o
   7  -8   5          3.99          4.88         1.02 o
   8  -8   5          1.65          1.15         0.80 o
  -3  -7   5          1.29          0.97         1.06 o
  -2  -7   5          1.61          2.92         1.15 o
  -1  -7   5         11.89         11.02         0.78 o
   0  -7   5          2.36          1.09         0.49 o
   1  -7   5         93.58        105.78         3.53 o
   2  -7   5          1.00          0.33         0.51 o
   3  -7   5          0.04         -0.23         0.30 o
   4  -7   5          0.49          0.26         0.30 o
   5  -7   5          2.72          1.80         0.62 o
   6  -7   5          3.51          4.89         1.20 o
   7  -7   5         44.46         48.64         3.23 o
   8  -7   5          3.96          5.63         1.12 o
  -5  -6   5         11.99         13.46         2.21 o
  -4  -6   5          0.06          1.68         1.06 o
  -3  -6   5          1.41          2.66         0.97 o
  -2  -6   5          7.74          8.76         1.37 o
  -1  -6   5          0.03          0.05         0.32 o
   0  -6   5        189.32        180.22         3.35 o
   1  -6   5         37.64         39.02         1.60 o
   2  -6   5          6.03          7.43         0.41 o
   3  -6   5         15.57         13.62         0.71 o
   4  -6   5          0.70          0.30         0.28 o
   5  -6   5         57.99         62.11         1.70 o
   6  -6   5          3.10          3.21         1.15 o
   7  -6   5         20.29         19.69         1.76 o
   8  -6   5          0.03          1.85         0.81 o
  -6  -5   5         11.53         10.63         1.95 o
  -5  -5   5          0.00          0.09         0.80 o
  -4  -5   5          0.58          1.77         0.89 o
  -3  -5   5         14.72         11.62         0.49 o
  -2  -5   5          1.49          1.58         0.27 o
  -1  -5   5         78.70         83.28         1.43 o
   0  -5   5          6.79          6.71         1.77 o
   1  -5   5         12.28         10.74         1.00 o
   2  -5   5          1.79          2.28         0.29 o
   3  -5   5        490.80        508.19         6.49 o
   4  -5   5          0.05          0.44         0.19 o
   5  -5   5         23.01         23.64         1.38 o
   6  -5   5         46.84         41.18         2.30 o
   7  -5   5          2.87          3.28         0.78 o
   8  -5   5          1.03          1.06         1.06 o
   9  -5   5         10.37          8.50         1.95 o
  -7  -4   5          2.70          5.49         1.51 o
  -6  -4   5          0.26          0.97         0.62 o
  -5  -4   5          6.64          7.79         0.81 o
  -4  -4   5         67.17         59.60         1.52 o
  -3  -4   5         16.26         16.27         1.08 o
  -2  -4   5         11.34          8.18         0.44 o
  -1  -4   5         76.63         68.40         2.02 o
   0  -4   5         14.21         13.70         1.34 o
   1  -4   5        212.11        210.08         2.80 o
   2  -4   5         90.62         82.12         1.48 o
   3  -4   5        360.09        363.08         3.95 o
   4  -4   5         59.87         57.63         1.52 o
   5  -4   5          2.96          3.62         0.63 o
   6  -4   5         56.40         56.61         2.19 o
   7  -4   5         33.07         33.44         2.25 o
   8  -4   5          2.91          1.42         0.97 o
   9  -4   5          9.47          8.06         1.86 o
  -7  -3   5          2.57          1.59         0.93 o
  -6  -3   5          1.24          0.52         0.36 o
  -5  -3   5          1.97          0.27         0.29 o
  -4  -3   5         14.05         11.59         0.87 o
  -3  -3   5         65.64         72.04         3.10 o
  -2  -3   5          4.88          6.38         0.55 o
  -1  -3   5         56.74         57.15         1.13 o
   0  -3   5         84.91        108.65         1.57 o
   1  -3   5         73.77         80.21         1.55 o
   2  -3   5         33.61         36.39         1.16 o
   3  -3   5         24.94         20.93         0.77 o
   4  -3   5          8.94         10.99         0.58 o
   5  -3   5         69.03         64.55         2.13 o
   6  -3   5          7.14          7.32         0.66 o
   7  -3   5          0.39          0.04         0.44 o
   8  -3   5          1.06          0.75         0.63 o
   9  -3   5          0.62          1.33         0.80 o
  -8  -2   5          0.11         -0.50         0.59 o
  -7  -2   5         13.32         11.51         1.86 o
  -6  -2   5          4.62          3.36         0.59 o
  -5  -2   5         19.39         20.48         1.30 o
  -4  -2   5         54.37         56.38         1.24 o
  -3  -2   5        156.78        144.68         3.10 o
  -2  -2   5          0.38          0.19         0.21 o
  -1  -2   5        255.09        278.00         3.14 o
   0  -2   5        980.51       1021.11         8.22 o
   1  -2   5         86.62        105.86         1.57 o
   2  -2   5         17.96         17.26         0.65 o
   3  -2   5        172.47        173.97         2.78 o
   4  -2   5        150.29        147.23         2.04 o
   5  -2   5          3.97          3.90         0.42 o
   6  -2   5          5.35          4.04         0.49 o
   7  -2   5          1.62          2.14         0.62 o
   8  -2   5          1.23          0.50         0.55 o
   9  -2   5          0.70          1.06         0.71 o
  -8  -1   5          0.53          1.86         1.15 o
  -7  -1   5         10.67         10.19         1.19 o
  -6  -1   5         51.67         51.44         1.34 o
  -5  -1   5          3.49          2.68         0.35 o
  -4  -1   5          4.87          6.38         0.97 o
  -3  -1   5         62.12         47.70         5.62 o
  -2  -1   5        207.32        205.78         3.48 o
  -1  -1   5         58.48         66.61         1.78 o
   0  -1   5       1517.92       1508.90        13.65 o
   1  -1   5          8.74          6.72         0.59 o
   2  -1   5        301.12        296.20         2.62 o
   3  -1   5        116.21        107.37         2.35 o
   4  -1   5         23.65         23.25         0.90 o
   5  -1   5          1.65          2.25         0.29 o
   6  -1   5         29.79         25.66         0.84 o
   7  -1   5          0.63          0.84         0.53 o
   8  -1   5          1.24          2.13         1.15 o
  -9   0   5          2.07          2.04         1.33 o
  -8   0   5         13.69         12.84         2.21 o
  -7   0   5          3.28          3.56         0.51 o
  -6   0   5         29.31         26.47         1.31 o
  -5   0   5        103.04         99.40         2.22 o
  -4   0   5        111.66        115.85         4.16 o
  -3   0   5          0.88          0.35         0.29 o
  -2   0   5        297.09        284.41         6.11 o
  -1   0   5        671.62        699.47        10.98 o
   0   0   5        249.47        250.62         3.06 o
   1   0   5          3.59          3.63         0.44 o
   2   0   5        218.42        230.59         3.09 o
   3   0   5         27.07         32.01         1.09 o
   4   0   5         39.30         31.12         1.16 o
   5   0   5         22.22         24.08         1.10 o
   6   0   5         60.22         62.94         1.43 o
   7   0   5          0.08         -0.97         0.97 o
   8   0   5          2.02          0.62         0.97 o
  -9   1   5          8.89          8.95         2.04 o
  -8   1   5          7.69          5.81         0.73 o
  -7   1   5         11.93         11.46         3.14 o
  -6   1   5         59.78         55.10         1.91 o
  -5   1   5         20.10         24.14         1.15 o
  -4   1   5         17.54         15.18         1.03 o
  -3   1   5          6.02          8.95         1.06 o
  -2   1   5        375.24        372.19         7.35 o
  -1   1   5          4.87          8.54         2.97 o
   0   1   5          8.52          6.13         0.42 o
   1   1   5        111.40        140.19         1.74 o
   2   1   5        725.37        792.33         9.97 o
   3   1   5         34.58         40.34         1.21 o
   4   1   5         22.26         21.58         0.74 o
   5   1   5         81.87         83.75         1.68 o
   6   1   5          5.84          6.73         1.51 o
   7   1   5         10.51         12.84         2.13 o
  -9   2   5          0.17          0.71         1.24 o
  -8   2   5          1.66          1.01         0.68 o
  -7   2   5          0.39         -0.23         0.62 o
  -6   2   5         57.04         55.29         2.41 o
  -5   2   5          7.79          9.27         0.77 o
  -4   2   5         17.08         16.30         1.68 o
  -3   2   5        537.77        544.96        15.63 o
  -2   2   5         37.27         30.48         1.38 o
  -1   2   5          0.01          0.31         0.23 o
   0   2   5         88.70         72.45         1.34 o
   1   2   5       1296.59       1362.78         8.38 o
   2   2   5          0.40          1.13         0.23 o
   3   2   5          0.16          0.49         0.20 o
   4   2   5         20.59         19.79         0.77 o
   5   2   5         24.94         23.97         1.24 o
   6   2   5          0.16          0.71         0.71 o
   7   2   5          5.71          8.95         1.86 o
  -9   3   5          2.10          1.88         0.84 o
  -8   3   5          0.20          0.00         0.57 o
  -7   3   5          2.32          1.86         0.49 o
  -6   3   5         42.87         39.44         2.13 o
  -5   3   5         14.17         16.12         1.07 o
  -4   3   5         58.36         64.28         2.35 o
  -3   3   5         67.81         67.78         2.25 o
  -2   3   5         14.46         17.61         0.90 o
  -1   3   5        140.62        143.20         2.17 o
   0   3   5        604.27        622.08         5.56 o
   1   3   5          1.80          2.89         0.29 o
   2   3   5          4.26          4.26         0.41 o
   3   3   5          5.66          6.08         0.42 o
   4   3   5          9.90         11.21         0.55 o
   5   3   5          0.90          1.15         0.71 o
   6   3   5         23.38         29.14         3.19 o
 -10   4   5          0.05         -0.53         0.80 o
  -9   4   5          0.12          0.80         1.15 o
  -8   4   5          0.05          0.57         0.62 o
  -7   4   5         16.71         13.10         1.17 o
  -6   4   5         20.16         14.96         1.44 o
  -5   4   5          7.10          7.90         0.81 o
  -4   4   5         36.29         33.03         1.26 o
  -3   4   5         79.59         80.96         1.86 o
  -2   4   5         11.75         14.56         0.87 o
  -1   4   5        179.55        181.40         2.41 o
   0   4   5         34.97         38.43         1.02 o
   1   4   5          4.91          4.85         0.39 o
   2   4   5          0.43          0.71         0.32 o
   3   4   5          3.50          3.37         0.48 o
   4   4   5         14.36         15.50         2.04 o
   5   4   5          1.17          0.89         0.71 o
   6   4   5          0.48         -0.89         0.97 o
 -10   5   5          1.07          2.83         1.24 o
  -9   5   5          5.63          6.29         1.77 o
  -8   5   5          8.00          7.29         1.19 o
  -7   5   5          0.00         -0.41         0.41 o
  -6   5   5          0.04         -0.62         0.62 o
  -5   5   5         96.70         93.84         3.51 o
  -4   5   5         97.57         90.77         3.28 o
  -3   5   5         87.40         83.95         2.05 o
  -2   5   5          1.03          0.84         0.24 o
  -1   5   5          0.07          0.78         0.34 o
   0   5   5        107.43        109.63         2.26 o
   1   5   5         14.92         16.83         0.89 o
   2   5   5         52.34         56.68         2.37 o
   3   5   5          0.01         -0.05         0.31 o
   4   5   5          2.20          0.53         0.71 o
   5   5   5          1.11          1.77         1.06 o
  -9   6   5          4.75          2.92         1.24 o
  -8   6   5          4.48          3.90         1.42 o
  -7   6   5          1.59          2.56         0.61 o
  -6   6   5         18.71         19.83         1.78 o
  -5   6   5         51.65         50.51         2.69 o
  -4   6   5        104.74        105.67         3.01 o
  -3   6   5         58.68         55.83         2.08 o
  -2   6   5          7.67          8.33         0.68 o
  -1   6   5          0.22          0.25         0.24 o
   0   6   5         31.33         31.33         1.87 o
   1   6   5         85.20         87.51         4.78 o
   2   6   5         15.61         14.15         1.40 o
   3   6   5          1.80          1.68         0.80 o
   4   6   5          0.00         -0.89         0.89 o
  -9   7   5          7.78          8.50         2.04 o
  -8   7   5          5.73          7.35         1.77 o
  -7   7   5         22.39         22.35         1.97 o
  -6   7   5          2.37          1.91         1.15 o
  -5   7   5         11.72         14.25         1.48 o
  -4   7   5          3.12          3.70         0.69 o
  -3   7   5          9.79         10.37         0.98 o
  -2   7   5          0.03          0.14         0.35 o
  -1   7   5          0.22          0.45         0.36 o
   0   7   5         36.70         37.15         2.27 o
   1   7   5         45.89         45.41         2.43 o
   2   7   5          3.14          4.96         1.51 o
  -9   8   5          0.09          0.89         0.97 o
  -8   8   5          7.03         12.13         2.21 o
  -7   8   5         21.97         21.97         2.66 o
  -6   8   5          3.52          2.99         0.77 o
  -5   8   5          0.00         -0.25         0.75 o
  -4   8   5          0.19          0.42         0.62 o
  -3   8   5          2.37          2.73         1.24 o
  -2   8   5          1.55          0.80         0.56 o
  -1   8   5          1.02          1.25         1.28 o
   0   8   5          9.25          9.00         1.86 o
  -8   9   5          0.01          0.62         0.89 o
  -5   9   5          1.38          1.04         0.84 o
  -4   9   5          0.74          0.31         1.02 o
  -3   9   5          0.03          0.94         0.80 o
  -2   9   5         17.01         17.01         1.75 o
  -1   9   5          0.27         -0.09         0.62 o
   3 -10   6          0.22          1.51         0.97 o
   4 -10   6          0.55          2.04         1.24 o
   1  -9   6          1.59          0.71         0.89 o
   2  -9   6         13.81          9.71         1.38 o
   3  -9   6         13.80         17.12         1.74 o
   4  -9   6          0.84          0.13         0.56 o
   5  -9   6          0.07          1.51         1.24 o
   6  -9   6          0.19         -1.15         1.15 o
  -1  -8   6          1.00          2.21         1.15 o
   0  -8   6         14.43         12.99         1.23 o
   1  -8   6         15.83         16.19         2.26 o
   2  -8   6         92.29        100.30         3.82 o
   3  -8   6         16.89         17.18         1.65 o
   4  -8   6          0.30          0.39         0.59 o
   5  -8   6          0.18          0.07         0.38 o
   6  -8   6          0.22          0.10         0.75 o
   7  -8   6          0.81          1.61         2.17 o
   8  -8   6         16.54         16.47         2.39 o
  -3  -7   6          0.50         -0.09         0.80 o
  -2  -7   6          2.43          3.99         1.15 o
  -1  -7   6          0.01          0.67         0.33 o
   0  -7   6          1.94          2.07         0.59 o
   1  -7   6        115.19        109.59         3.63 o
   2  -7   6        103.09        107.56         5.71 o
   3  -7   6          3.48          3.82         0.39 o
   4  -7   6          4.08          4.05         0.48 o
   5  -7   6          8.03          8.29         1.06 o
   6  -7   6          0.47          0.34         0.47 o
   7  -7   6          0.14          1.99         0.75 o
   8  -7   6         53.80         53.59         4.16 o
  -4  -6   6          0.27          0.62         0.89 o
  -3  -6   6         20.94         21.88         2.66 o
  -2  -6   6          0.10          0.73         0.39 o
  -1  -6   6          0.08          0.59         0.29 o
   0  -6   6          0.04          0.10         0.38 o
   1  -6   6        227.08        226.34         6.04 o
   2  -6   6          9.57          8.08         0.48 o
   3  -6   6          7.15          6.38         1.00 o
   4  -6   6         11.12         10.22         0.72 o
   5  -6   6          3.14          2.93         0.37 o
   6  -6   6          2.07          3.19         1.64 o
   7  -6   6          2.26          1.37         1.02 o
   8  -6   6         19.83         21.07         1.97 o
  -5  -5   6          0.74          0.97         0.71 o
  -4  -5   6          8.28         10.52         1.42 o
  -3  -5   6          2.74          3.03         0.40 o
  -2  -5   6          2.40          2.81         0.33 o
  -1  -5   6         25.05         26.17         1.15 o
   0  -5   6         54.44         53.41         2.10 o
   1  -5   6          3.94          2.24         0.42 o
   2  -5   6          0.21          0.49         0.33 o
   3  -5   6         14.56         14.95         0.77 o
   4  -5   6         88.58         86.84         1.79 o
   5  -5   6        121.66        122.39         2.90 o
   6  -5   6         11.54         14.12         1.02 o
   7  -5   6          1.88          0.58         0.62 o
   8  -5   6          0.05          0.08         0.66 o
   9  -5   6          0.70          0.00         0.80 o
  -6  -4   6          3.36          2.57         0.89 o
  -5  -4   6          0.19          0.76         0.34 o
  -4  -4   6          1.77          2.29         0.46 o
  -3  -4   6        157.74        156.21         3.26 o
  -2  -4   6        341.74        334.10         3.52 o
  -1  -4   6         79.69         69.92         1.84 o
   0  -4   6         50.31         53.48         2.00 o
   1  -4   6        108.29        119.76         2.12 o
   2  -4   6          0.55          1.25         0.26 o
   3  -4   6         18.82         18.38         0.89 o
   4  -4   6          6.35          6.33         0.55 o
   5  -4   6        105.75        103.15         2.48 o
   6  -4   6         70.32         73.35         2.47 o
   7  -4   6         10.90          9.10         1.55 o
   8  -4   6         16.56         16.52         1.69 o
   9  -4   6          1.75          1.95         1.33 o
  -8  -3   6         19.14         23.83         2.83 o
  -7  -3   6          2.15          1.24         0.49 o
  -6  -3   6          0.06          0.18         0.62 o
  -5  -3   6          2.12          1.24         0.58 o
  -4  -3   6          0.76          0.38         0.12 o
  -3  -3   6          0.42          0.45         0.28 o
  -2  -3   6        255.00        255.11         4.12 o
  -1  -3   6          6.65          7.73         0.49 o
   0  -3   6          3.28          5.64         1.49 o
   1  -3   6        732.23        779.59         6.02 o
   2  -3   6        372.30        371.46         4.82 o
   3  -3   6         72.80         66.24         1.73 o
   4  -3   6         33.59         34.46         1.11 o
   5  -3   6          2.44          3.26         0.42 o
   6  -3   6         11.23         11.54         0.79 o
   7  -3   6         47.39         46.88         5.40 o
   8  -3   6         17.89         18.66         1.78 o
   9  -3   6          0.86          2.04         1.06 o
  -8  -2   6         11.33         15.32         2.21 o
  -7  -2   6         14.92         16.03         2.13 o
  -6  -2   6         43.59         37.44         1.95 o
  -5  -2   6          0.65          0.52         0.13 o
  -4  -2   6         26.05         25.33         1.08 o
  -3  -2   6         26.58         27.95         1.17 o
  -2  -2   6          0.57          1.51         0.34 o
  -1  -2   6         13.59         12.73         0.64 o
   0  -2   6         11.00          9.70         4.07 o
   1  -2   6        371.16        402.91         4.59 o
   2  -2   6          1.64          1.91         0.31 o
   3  -2   6         34.81         37.73         1.46 o
   4  -2   6          0.37          0.14         0.31 o
   5  -2   6         18.66         18.12         0.70 o
   6  -2   6         25.19         22.67         0.85 o
   7  -2   6          6.03          5.27         1.37 o
   8  -2   6         10.94         11.87         1.68 o
  -8  -1   6          1.78          0.35         0.97 o
  -7  -1   6          1.50          0.67         0.52 o
  -6  -1   6         72.45         63.49         2.50 o
  -5  -1   6          0.25          0.25         0.26 o
  -4  -1   6         75.06         81.99         2.44 o
  -3  -1   6         10.71         13.20         1.33 o
  -2  -1   6         63.85         69.35         2.92 o
  -1  -1   6         53.01         71.44         1.59 o
   0  -1   6        413.14        424.15         5.63 o
   1  -1   6         80.84         83.67         2.19 o
   2  -1   6         64.87         67.91         1.16 o
   3  -1   6         46.55         43.69         1.92 o
   4  -1   6          2.19          1.82         0.44 o
   5  -1   6         10.12         11.29         1.16 o
   6  -1   6          1.30          1.30         0.53 o
   7  -1   6          0.53          0.62         0.97 o
   8  -1   6          1.92          2.13         0.97 o
  -9   0   6          5.45          4.25         1.51 o
  -8   0   6          1.54          1.74         1.37 o
  -7   0   6         10.26          9.31         1.13 o
  -6   0   6          5.89          5.47         0.93 o
  -5   0   6          0.98          1.42         0.36 o
  -4   0   6          1.24          1.01         0.40 o
  -3   0   6         75.07         71.21         3.10 o
  -2   0   6         80.57         88.66         3.37 o
  -1   0   6        150.79        170.50         3.26 o
   0   0   6         54.71         55.85         1.71 o
   1   0   6        490.58        506.16         6.24 o
   2   0   6        193.66        184.06         3.88 o
   3   0   6         11.60          9.62         0.68 o
   4   0   6         50.93         51.39         1.57 o
   5   0   6         40.43         32.50         1.50 o
   6   0   6          0.70          1.10         0.40 o
   7   0   6          0.01          2.66         1.06 o
  -9   1   6          1.33         -0.80         0.89 o
  -8   1   6          1.08         -0.25         0.66 o
  -7   1   6         14.72         15.56         1.50 o
  -6   1   6          1.65          2.63         0.63 o
  -5   1   6         14.35         15.51         0.95 o
  -4   1   6         12.86         11.02         0.97 o
  -3   1   6          0.01          1.06         0.62 o
  -2   1   6        161.14        157.22         4.69 o
  -1   1   6        727.25        769.53         8.71 o
   0   1   6         18.11         11.44         0.81 o
   1   1   6        269.99        259.86         2.75 o
   2   1   6         11.96          9.24         0.57 o
   3   1   6          0.04          0.15         0.31 o
   4   1   6          3.39          2.46         0.44 o
   5   1   6         69.19         70.34         2.13 o
   6   1   6         49.43         50.54         2.26 o
   7   1   6          5.34          3.28         1.33 o
  -9   2   6          0.98          1.42         0.64 o
  -8   2   6          2.31          2.31         0.93 o
  -7   2   6          0.00          0.26         0.44 o
  -6   2   6         46.36         46.99         2.31 o
  -5   2   6         28.01         29.75         2.13 o
  -4   2   6         75.44         68.47         3.54 o
  -3   2   6        497.32        503.98        11.69 o
  -2   2   6         45.57         42.43         1.69 o
  -1   2   6         15.67         12.36         0.72 o
   0   2   6        246.18        253.75         3.39 o
   1   2   6          0.25          0.45         0.20 o
   2   2   6         12.40         12.07         0.62 o
   3   2   6         22.74         15.69         0.80 o
   4   2   6          0.80          0.01         0.25 o
   5   2   6          0.26          0.56         0.28 o
   6   2   6          0.26         -0.25         0.49 o
  -9   3   6          0.01         -0.56         1.06 o
  -8   3   6          1.35          1.86         0.75 o
  -7   3   6         52.39         47.94         2.53 o
  -6   3   6          0.10          0.80         0.80 o
  -5   3   6         58.73         56.92         2.50 o
  -4   3   6         33.30         40.51         1.58 o
  -3   3   6          3.28          3.67         0.60 o
  -2   3   6         16.61         16.31         0.92 o
  -1   3   6        213.79        245.29         2.83 o
   0   3   6        210.40        225.30         2.61 o
   1   3   6         27.92         21.31         0.77 o
   2   3   6        118.63        117.64         3.02 o
   3   3   6        229.98        236.85         4.09 o
   4   3   6          0.05          0.23         0.53 o
   5   3   6          0.92          0.44         1.55 o
   6   3   6          1.02          2.83         1.33 o
 -10   4   6          0.92          0.62         0.80 o
  -9   4   6          0.00          0.65         0.66 o
  -8   4   6          3.04          4.45         1.03 o
  -7   4   6         29.87         28.32         2.06 o
  -6   4   6          7.72          5.36         0.94 o
  -5   4   6         31.14         33.39         2.03 o
  -4   4   6          1.14          0.71         0.62 o
  -3   4   6          0.60          0.92         0.38 o
  -2   4   6          9.11          7.70         0.52 o
  -1   4   6        117.89        120.03         2.01 o
   0   4   6         84.19         89.16         1.65 o
   1   4   6          5.66          5.46         0.52 o
   2   4   6          0.39          0.21         0.27 o
   3   4   6         34.12         31.79         1.22 o
   4   4   6          0.58          0.34         0.49 o
   5   4   6          0.00         -0.55         0.55 o
 -10   5   6          0.16          1.51         1.24 o
  -9   5   6          0.01          0.62         1.15 o
  -8   5   6          0.00          0.13         1.28 o
  -7   5   6         14.74         16.22         1.75 o
  -6   5   6         26.25         23.98         1.94 o
  -5   5   6          8.28          9.31         1.16 o
  -4   5   6          0.10         -0.27         0.59 o
  -3   5   6         72.09         66.89         4.56 o
  -2   5   6        119.06        107.36         2.29 o
  -1   5   6          0.24          0.63         0.27 o
   0   5   6         38.30         40.81         1.27 o
   1   5   6          6.83          7.24         0.71 o
   2   5   6          6.74          6.74         0.80 o
   3   5   6          0.87          0.61         0.49 o
   4   5   6         10.81         12.40         1.41 o
   5   5   6          1.82          2.74         0.78 o
  -9   6   6          0.46          3.45         1.68 o
  -8   6   6          1.28          2.41         0.87 o
  -7   6   6          0.97          0.92         0.72 o
  -6   6   6          0.18         -0.44         0.70 o
  -5   6   6          0.87          0.22         0.80 o
  -4   6   6          1.49          1.66         0.50 o
  -3   6   6         16.54         16.00         1.19 o
  -2   6   6          5.70          5.44         0.68 o
  -1   6   6          0.49          0.09         0.31 o
   0   6   6          0.87          0.96         0.40 o
   1   6   6         14.28         15.77         2.21 o
   2   6   6          1.19          0.97         0.89 o
   3   6   6          2.88          3.45         1.24 o
   4   6   6          0.01          1.79         0.72 o
  -9   7   6          3.40          3.45         1.42 o
  -8   7   6          0.04          0.97         0.97 o
  -7   7   6         15.70         17.94         1.94 o
  -6   7   6          1.33          1.89         1.64 o
  -5   7   6          2.34          2.49         2.04 o
  -4   7   6          0.01          0.42         0.45 o
  -3   7   6          0.07          0.06         0.49 o
  -2   7   6          6.97          7.36         0.83 o
  -1   7   6         24.10         23.96         1.41 o
   0   7   6         35.67         35.07         2.24 o
   1   7   6          8.21         10.67         1.27 o
   2   7   6          0.15         -0.18         0.97 o
  -8   8   6          4.38          4.07         1.42 o
  -7   8   6          8.12          6.38         1.77 o
  -6   8   6          1.66          1.43         0.66 o
  -5   8   6          1.81          1.67         0.94 o
  -4   8   6          4.45          6.85         1.49 o
  -3   8   6          6.86          7.29         0.94 o
  -2   8   6          0.99         -0.26         0.62 o
  -1   8   6         21.30         21.45         3.37 o
   0   8   6          8.84          8.72         1.28 o
  -5   9   6          0.18         -0.78         0.78 o
  -4   9   6          0.94          0.89         1.15 o
  -3   9   6          3.36          8.33         1.77 o
  -2   9   6         12.52          9.39         1.95 o
   3 -10   7          0.08         -0.18         0.80 o
   4 -10   7          0.63         -0.71         1.06 o
   1  -9   7          1.89          1.59         1.06 o
   2  -9   7          1.83          1.68         0.75 o
   3  -9   7          0.04         -0.21         0.66 o
   4  -9   7          0.01          0.97         0.68 o
   5  -9   7          1.67          2.92         1.33 o
  -1  -8   7          1.32          1.59         1.24 o
   0  -8   7          0.10          0.27         1.06 o
   1  -8   7          0.02         -0.62         0.62 o
   2  -8   7          6.42          6.81         1.11 o
   3  -8   7          3.15          2.60         0.93 o
   4  -8   7          2.54          3.53         1.73 o
   5  -8   7         10.43         12.40         2.30 o
   6  -8   7          3.71          7.97         1.95 o
   7  -8   7         15.16         15.32         2.04 o
   8  -8   7          0.13         -0.27         0.62 o
  -3  -7   7          0.37          0.89         0.89 o
  -2  -7   7          0.98          1.42         0.97 o
  -1  -7   7         14.90         15.32         1.90 o
   0  -7   7         13.01         11.98         1.17 o
   1  -7   7         98.64         95.75         3.48 o
   2  -7   7          0.71          1.10         0.53 o
   3  -7   7          0.39          0.43         0.25 o
   4  -7   7          5.81          4.96         0.64 o
   5  -7   7         19.16         18.04         1.51 o
   6  -7   7          0.17          0.61         0.60 o
   7  -7   7         38.40         43.13         2.67 o
   8  -7   7          7.64          6.29         1.68 o
  -4  -6   7          1.68          2.39         1.15 o
  -3  -6   7          3.96          4.16         1.24 o
  -2  -6   7         33.88         35.21         4.03 o
  -1  -6   7         34.97         33.95         1.14 o
   0  -6   7        257.64        271.90         5.57 o
   1  -6   7        100.04         96.56         3.28 o
   2  -6   7         62.95         67.82         2.58 o
   3  -6   7         49.15         46.56         1.42 o
   4  -6   7         57.13         54.60         1.67 o
   5  -6   7          6.84          7.34         1.02 o
   6  -6   7         33.35         32.95         2.17 o
   7  -6   7         53.80         52.25         2.91 o
   8  -6   7          7.17          7.00         1.19 o
  -5  -5   7          6.77         10.10         1.95 o
  -4  -5   7          7.41          7.79         2.08 o
  -3  -5   7         19.40         20.66         1.06 o
  -2  -5   7          1.84          1.70         0.84 o
  -1  -5   7        193.69        175.20         4.19 o
   0  -5   7        291.19        277.00         4.35 o
   1  -5   7         67.02         69.99         2.16 o
   2  -5   7         32.16         27.63         1.17 o
   3  -5   7          0.00         -0.22         0.25 o
   4  -5   7         74.41         77.61         2.25 o
   5  -5   7         10.26          9.71         0.83 o
   6  -5   7        143.78        152.12         5.23 o
   7  -5   7         16.05         19.78         1.81 o
   8  -5   7          0.07          0.00         0.63 o
  -6  -4   7          9.42         10.89         1.68 o
  -5  -4   7         29.22         28.17         2.39 o
  -4  -4   7          2.20          2.15         1.15 o
  -3  -4   7          0.20          0.08         0.23 o
  -2  -4   7         18.90         17.75         0.73 o
  -1  -4   7        568.31        558.34         5.48 o
   0  -4   7          3.56          5.26         0.39 o
   1  -4   7          3.30          4.76         0.42 o
   2  -4   7         27.47         24.59         0.97 o
   3  -4   7          6.02          6.78         0.63 o
   4  -4   7         16.93         14.09         1.59 o
   5  -4   7         16.72         15.36         0.93 o
   6  -4   7         10.96          9.55         1.19 o
   7  -4   7          0.06          0.18         0.89 o
   8  -4   7          0.87          0.31         0.66 o
  -7  -3   7          0.54          0.53         0.80 o
  -6  -3   7          2.58          2.83         1.06 o
  -5  -3   7          2.17          1.32         0.71 o
  -4  -3   7          4.18          3.95         0.44 o
  -3  -3   7         65.64         68.48         2.02 o
  -2  -3   7          0.33          0.02         0.20 o
  -1  -3   7          0.56          0.35         0.23 o
   0  -3   7        172.20        167.65         4.69 o
   1  -3   7          8.45          7.03         0.44 o
   2  -3   7         19.99         18.62         0.83 o
   3  -3   7          1.40          2.52         0.27 o
   4  -3   7         27.69         24.94         1.60 o
   5  -3   7          6.37          5.60         0.83 o
   6  -3   7         19.19         17.78         1.86 o
   7  -3   7          2.47          2.09         0.68 o
   8  -3   7          1.74          1.07         1.28 o
   9  -3   7          2.25          1.68         1.06 o
  -8  -2   7          3.57          5.05         1.42 o
  -7  -2   7          2.19          0.00         0.80 o
  -6  -2   7          9.43          9.82         1.08 o
  -5  -2   7         91.84         84.93         1.74 o
  -4  -2   7         83.24         75.08         2.15 o
  -3  -2   7         57.48         55.38         1.87 o
  -2  -2   7         66.01         36.57        28.61 o
  -1  -2   7        145.13        153.82         3.13 o
   0  -2   7        207.82        250.84         5.58 o
   1  -2   7         18.64         18.70         0.97 o
   2  -2   7          6.37          6.26         0.78 o
   3  -2   7        167.58        161.89         3.28 o
   4  -2   7         18.16         15.30         1.32 o
   5  -2   7          5.45          5.01         0.84 o
   6  -2   7         60.96         56.06         2.72 o
   7  -2   7         14.32         15.80         1.62 o
  -8  -1   7          0.43          4.07         1.51 o
  -7  -1   7         16.21         17.51         1.53 o
  -6  -1   7          3.45          4.37         0.55 o
  -5  -1   7          2.42          4.48         0.69 o
  -4  -1   7         37.23         39.25         1.75 o
  -3  -1   7         19.58         15.62         1.09 o
  -2  -1   7        136.24        139.41         4.61 o
  -1  -1   7        189.19        206.29         3.78 o
   0  -1   7        415.70        252.52       208.90 o
   1  -1   7          1.29          0.74         0.29 o
   2  -1   7          0.45          0.00         0.14 o
   3  -1   7          1.10          0.83         0.33 o
   4  -1   7          0.01          0.00         0.53 o
   5  -1   7          1.00          0.71         0.80 o
   6  -1   7         74.28         69.26         4.52 o
   7  -1   7         31.38         30.03         3.28 o
  -8   0   7         17.50         13.75         2.30 o
  -7   0   7          0.59          0.65         0.49 o
  -6   0   7          0.69          0.49         0.93 o
  -5   0   7         50.92         47.30         3.10 o
  -4   0   7          0.00         -0.47         0.47 o
  -3   0   7         28.66         32.28         1.60 o
  -2   0   7          1.08          0.00         0.35 o
  -1   0   7        252.12        283.26         6.73 o
   0   0   7         13.90         15.80         1.00 o
   1   0   7        153.53        145.51         2.56 o
   2   0   7          9.73          8.02         0.84 o
   3   0   7        107.97        108.16         3.29 o
   4   0   7          0.70          1.20         0.40 o
   5   0   7         70.63         66.08         3.72 o
   6   0   7         45.63         46.77         3.90 o
   7   0   7          7.85          9.57         2.04 o
  -9   1   7          0.22          0.37         0.80 o
  -8   1   7          4.94          4.29         1.11 o
  -7   1   7          2.66          2.68         0.67 o
  -6   1   7         24.15         25.01         1.65 o
  -5   1   7          1.35          1.95         0.80 o
  -4   1   7         25.38         27.29         2.70 o
  -3   1   7         26.81         27.46         2.13 o
  -2   1   7         45.78         41.10         2.39 o
  -1   1   7        151.02        154.97         4.78 o
   0   1   7         64.59         61.68         1.97 o
   1   1   7          0.51          0.47         0.15 o
   2   1   7          2.50          2.99         0.35 o
   3   1   7         45.78         49.22         1.43 o
   4   1   7          0.00          0.01         0.38 o
   5   1   7         50.56         44.05         2.03 o
   6   1   7         12.90         11.16         2.04 o
   7   1   7         18.64         17.27         2.57 o
  -9   2   7          1.42          1.61         0.64 o
  -8   2   7          0.14          0.16         0.59 o
  -7   2   7         27.24         28.95         1.91 o
  -6   2   7         19.92         19.85         1.57 o
  -5   2   7          0.04          1.24         0.80 o
  -4   2   7          0.87          0.53         0.62 o
  -3   2   7         22.28         19.49         1.86 o
  -2   2   7          3.47          2.75         0.44 o
  -1   2   7          8.49          8.51         0.66 o
   0   2   7        145.90        161.72         2.88 o
   1   2   7         70.52         68.65         1.33 o
   2   2   7         45.45         45.78         1.37 o
   3   2   7          0.00          0.26         0.25 o
   4   2   7          0.33          0.30         0.32 o
   5   2   7          4.42          3.81         0.69 o
   6   2   7          3.69          3.28         1.24 o
  -9   3   7          0.04         -0.74         0.74 o
  -8   3   7          0.04         -0.14         0.53 o
  -7   3   7          2.19          1.43         0.64 o
  -6   3   7          7.73          6.55         1.03 o
  -5   3   7          0.94          0.35         0.71 o
  -4   3   7          5.33          5.31         1.15 o
  -3   3   7          6.37          7.28         0.70 o
  -2   3   7        322.60        326.02         4.93 o
  -1   3   7        152.49        167.16         2.39 o
   0   3   7          1.54          1.66         0.33 o
   1   3   7         44.85         39.50         1.17 o
   2   3   7         34.17         28.61         1.13 o
   3   3   7         32.55         30.55         1.34 o
   4   3   7         13.73         13.99         0.90 o
   5   3   7          4.73          3.80         1.06 o
   6   3   7         10.56         16.12         2.48 o
  -9   4   7          0.05         -0.91         0.91 o
  -8   4   7          5.61          5.50         0.90 o
  -7   4   7          0.57         -0.03         0.55 o
  -6   4   7          0.01         -0.52         0.52 o
  -5   4   7         13.70         11.68         1.90 o
  -4   4   7        140.83        148.72         5.93 o
  -3   4   7        112.04         99.20         4.52 o
  -2   4   7          3.53          3.82         0.46 o
  -1   4   7         33.49         39.22         1.30 o
   0   4   7          0.22          0.12         0.30 o
   1   4   7         21.37         21.12         1.03 o
   2   4   7         32.98         28.24         1.30 o
   3   4   7          8.88          8.25         0.69 o
   4   4   7          0.06          0.02         0.58 o
   5   4   7          2.33          4.28         1.15 o
  -9   5   7          5.19          4.91         1.06 o
  -8   5   7          3.53          1.21         0.66 o
  -7   5   7          1.55          0.72         0.97 o
  -6   5   7         27.54         28.44         2.13 o
  -5   5   7         11.70         11.52         1.68 o
  -4   5   7         48.02         44.20         3.37 o
  -3   5   7         65.00         65.66         2.78 o
  -2   5   7         82.51         89.99         3.15 o
  -1   5   7          0.28          0.73         0.51 o
   0   5   7          2.70          3.40         0.52 o
   1   5   7         23.68         24.33         1.18 o
   2   5   7          0.07         -0.44         0.71 o
   3   5   7          0.12          0.84         1.68 o
   4   5   7          2.70          4.03         2.57 o
  -8   6   7          0.60          0.35         0.58 o
  -7   6   7          0.02          0.16         0.72 o
  -6   6   7         23.12         26.96         2.19 o
  -5   6   7          8.57          8.55         1.22 o
  -4   6   7          3.57          5.08         1.15 o
  -3   6   7         13.44         12.04         1.28 o
  -2   6   7          6.77          7.88         1.06 o
  -1   6   7          0.19         -0.12         0.53 o
   0   6   7          5.48          5.72         0.81 o
   1   6   7          3.58          3.54         1.15 o
   2   6   7          2.44          2.66         1.15 o
   3   6   7          2.72          2.39         1.06 o
  -8   7   7          5.01          6.40         1.68 o
  -7   7   7          1.20          1.12         1.02 o
  -6   7   7          2.04          2.18         1.15 o
  -5   7   7          0.45          0.77         0.66 o
  -4   7   7          0.04         -0.47         0.47 o
  -3   7   7          0.77          0.99         0.64 o
  -2   7   7          1.99          1.70         0.45 o
  -1   7   7          0.01          0.59         0.40 o
   0   7   7          1.14         -0.18         0.89 o
   1   7   7          0.00         -0.71         1.06 o
  -8   8   7          0.09         -0.97         0.97 o
  -7   8   7          2.94          3.81         1.68 o
  -6   8   7          0.08         -0.04         0.74 o
  -5   8   7         10.95         10.81         1.50 o
  -4   8   7          0.01          0.21         0.45 o
  -3   8   7          2.29          2.44         0.60 o
  -2   8   7          1.01          1.02         0.41 o
  -1   8   7          1.53          1.90         2.08 o
   0   8   7          0.22         -1.06         1.06 o
  -4   9   7          2.31          4.61         1.68 o
  -3   9   7          4.83          5.05         1.51 o
  -2   9   7         20.54         18.51         2.66 o
   3 -10   8          4.74          3.63         1.33 o
   2  -9   8          6.09          6.44         1.68 o
   3  -9   8          3.22          4.52         0.97 o
   4  -9   8          1.31          2.97         1.15 o
   5  -9   8          4.02          6.20         2.04 o
   0  -8   8          6.84          6.73         1.77 o
   1  -8   8          0.11          0.32         0.51 o
   2  -8   8          0.35         -0.11         0.55 o
   3  -8   8          6.37          5.44         1.00 o
   4  -8   8          2.99          2.73         1.55 o
   5  -8   8          8.87         11.07         1.95 o
   6  -8   8          1.99          1.77         1.24 o
  -2  -7   8          0.00          1.86         1.06 o
  -1  -7   8         17.90         14.72         1.38 o
   0  -7   8          0.64          0.27         0.38 o
   1  -7   8         26.72         26.84         1.87 o
   2  -7   8          0.10          0.20         0.59 o
   3  -7   8         24.48         26.31         1.94 o
   4  -7   8          0.50          0.16         0.38 o
   5  -7   8          0.01         -0.04         0.97 o
   6  -7   8          4.79          7.49         1.51 o
   7  -7   8          0.33          0.27         0.71 o
   8  -7   8          3.23          3.90         1.24 o
  -4  -6   8          4.24          5.49         1.59 o
  -3  -6   8          7.22          6.29         1.51 o
  -2  -6   8          0.02         -0.30         0.58 o
  -1  -6   8         26.97         28.85         1.83 o
   0  -6   8         53.54         57.14         2.53 o
   1  -6   8         52.51         47.18         3.37 o
   2  -6   8         35.10         32.88         1.35 o
   3  -6   8          4.54          3.72         0.43 o
   4  -6   8          5.57          5.23         0.69 o
   5  -6   8         25.77         24.10         1.79 o
   6  -6   8          1.43          2.30         0.74 o
   7  -6   8          4.63          4.57         1.03 o
   8  -6   8          2.03          2.21         1.24 o
  -5  -5   8          0.07          0.35         0.71 o
  -4  -5   8         15.90         17.89         2.39 o
  -3  -5   8          1.88          1.44         0.34 o
  -2  -5   8         51.62         56.08         4.83 o
  -1  -5   8        139.99        134.24         4.00 o
   0  -5   8          2.76          1.94         0.47 o
   1  -5   8          2.14          2.32         0.63 o
   2  -5   8          3.52          5.54         1.05 o
   3  -5   8         17.69         16.13         1.00 o
   4  -5   8         66.43         69.91         2.20 o
   5  -5   8         94.08         97.56         3.53 o
   6  -5   8         20.68         22.26         1.84 o
   7  -5   8          3.17          2.83         0.81 o
   8  -5   8          0.17          0.81         0.64 o
  -6  -4   8          2.03          2.48         0.89 o
  -5  -4   8          7.28          6.47         1.24 o
  -4  -4   8         37.31         37.47         2.48 o
  -3  -4   8          0.09         -0.13         0.23 o
  -2  -4   8        808.42        813.67        17.71 o
  -1  -4   8        128.20        135.17         2.76 o
   0  -4   8         52.46         56.67         1.56 o
   1  -4   8          0.82          0.76         0.26 o
   2  -4   8         23.96         22.22         1.08 o
   3  -4   8          0.92          1.24         0.31 o
   4  -4   8         80.12         78.12         3.32 o
   5  -4   8        171.34        169.10         4.75 o
   6  -4   8         32.89         28.82         2.07 o
   7  -4   8          4.67          6.13         1.13 o
   8  -4   8          3.05          4.73         1.28 o
  -7  -3   8          5.92          6.64         1.59 o
  -6  -3   8          8.27          9.48         1.59 o
  -5  -3   8          1.88          2.57         0.57 o
  -4  -3   8         11.82         12.94         0.91 o
  -3  -3   8        132.61         56.29        65.19 o
  -2  -3   8        566.33        531.81         6.93 o
  -1  -3   8          8.43          8.09         0.62 o
   0  -3   8         24.81         33.44         1.42 o
   1  -3   8         90.03         79.74         1.74 o
   2  -3   8         23.24         23.21         0.93 o
   3  -3   8          0.47          0.58         0.15 o
   4  -3   8        196.85        200.38         4.88 o
   5  -3   8        146.64        154.13         4.51 o
   6  -3   8          7.63          6.11         1.03 o
   7  -3   8          0.05         -0.27         0.69 o
   8  -3   8          0.45          0.89         1.06 o
  -8  -2   8          1.08          0.53         0.89 o
  -7  -2   8         18.49         18.07         2.39 o
  -6  -2   8         15.93         13.94         1.35 o
  -5  -2   8          4.36          5.67         1.06 o
  -4  -2   8          6.45          5.49         0.97 o
  -3  -2   8        243.79        251.20         6.82 o
  -2  -2   8          2.21          1.22         1.59 o
  -1  -2   8          4.46          3.05         0.93 o
   0  -2   8          0.69          1.86         0.44 o
   1  -2   8          6.09          4.97         0.48 o
   2  -2   8          1.16          0.72         0.18 o
   3  -2   8          0.17          0.50         0.47 o
   4  -2   8        159.69        150.61         8.68 o
   5  -2   8          0.76          0.48         1.59 o
   6  -2   8          3.48          4.05         1.90 o
   7  -2   8          0.00          1.68         1.06 o
  -8  -1   8          3.89          4.52         1.51 o
  -7  -1   8          1.87          1.42         0.59 o
  -6  -1   8         27.76         28.70         1.55 o
  -5  -1   8         66.41         72.54         3.90 o
  -4  -1   8          0.48         -0.89         0.89 o
  -3  -1   8          2.67          4.16         0.89 o
  -2  -1   8          4.23          4.43         0.89 o
  -1  -1   8         19.53         19.74         1.86 o
   0  -1   8         24.78         23.74         1.95 o
   1  -1   8          0.34          0.24         0.25 o
   2  -1   8         12.98         11.78         0.49 o
   3  -1   8         45.28         49.25         3.19 o
   4  -1   8          0.75         -0.35         0.71 o
   5  -1   8         61.97         60.05         4.07 o
   6  -1   8          3.48          5.14         1.42 o
   7  -1   8          3.17          3.28         1.59 o
  -8   0   8          0.00         -0.21         0.62 o
  -7   0   8          7.25          6.68         0.89 o
  -6   0   8         19.12         19.54         1.44 o
  -5   0   8         11.40          8.77         1.51 o
  -4   0   8         43.59         41.45         2.75 o
  -3   0   8         33.56         36.22         2.48 o
  -2   0   8         59.97         65.10         3.28 o
  -1   0   8        201.22        213.97         4.29 o
   0   0   8        167.05        155.18         4.86 o
   1   0   8         28.76         26.65         0.92 o
   2   0   8          0.65          1.12         0.40 o
   3   0   8         12.48         13.64         1.77 o
   4   0   8         42.33         36.40         3.10 o
   5   0   8        144.14        139.86         6.47 o
   6   0   8          4.18          4.69         1.51 o
  -9   1   8          2.16          1.86         1.06 o
  -8   1   8          0.08          0.10         0.84 o
  -7   1   8          7.03          5.48         0.87 o
  -6   1   8          9.11          8.21         0.97 o
  -5   1   8          0.51          0.18         0.53 o
  -4   1   8         46.75         42.87         2.92 o
  -3   1   8        115.35        133.49         3.54 o
  -2   1   8        376.43        403.04         7.38 o
  -1   1   8         26.88         27.93         1.68 o
   0   1   8          0.94          1.44         0.44 o
   1   1   8          0.13          0.31         0.23 o
   2   1   8          7.49          5.32         0.72 o
   3   1   8        103.92         94.59         2.57 o
   4   1   8          7.91          4.11         0.57 o
   5   1   8         58.87         58.33         2.27 o
   6   1   8          0.30          2.13         1.33 o
  -9   2   8          1.81          1.95         1.24 o
  -8   2   8          1.62          0.98         0.44 o
  -7   2   8          0.87          0.84         0.66 o
  -6   2   8          2.61          2.31         0.70 o
  -5   2   8         30.96         30.29         2.66 o
  -4   2   8          3.81          5.85         1.24 o
  -3   2   8         44.30         50.31         3.10 o
  -2   2   8         47.73         53.67         1.92 o
  -1   2   8          6.03          5.62         0.50 o
   0   2   8        148.25        134.94         3.35 o
   1   2   8          1.34          2.94         0.36 o
   2   2   8        120.37        114.92         2.68 o
   3   2   8        135.67        133.46         2.97 o
   4   2   8         41.90         40.70         1.64 o
   5   2   8          0.11          0.55         1.24 o
   6   2   8          0.94          2.66         1.42 o
  -9   3   8          0.39         -1.24         1.24 o
  -8   3   8          4.61          5.10         2.26 o
  -7   3   8          4.80          5.47         1.02 o
  -6   3   8         21.04         21.10         1.75 o
  -5   3   8         34.53         37.11         3.10 o
  -4   3   8         24.96         27.19         2.57 o
  -3   3   8         20.08         24.27         2.21 o
  -2   3   8          0.72          1.02         0.50 o
  -1   3   8         14.79         19.71         1.28 o
   0   3   8         30.24         28.62         1.21 o
   1   3   8         18.47         18.40         0.94 o
   2   3   8          0.34         -0.07         0.48 o
   3   3   8         64.66         56.51         1.92 o
   4   3   8          0.41          0.79         0.51 o
   5   3   8          7.60          6.62         1.37 o
  -9   4   8          0.69          0.18         0.97 o
  -8   4   8          0.93          1.22         0.62 o
  -7   4   8         10.97         11.24         1.40 o
  -6   4   8          6.73          6.05         1.06 o
  -5   4   8         29.72         27.99         2.75 o
  -4   4   8         18.59         18.51         2.21 o
  -3   4   8          0.00         -0.53         0.71 o
  -2   4   8          5.54          3.57         0.93 o
  -1   4   8          0.11          0.04         0.29 o
   0   4   8          5.28          5.61         0.62 o
   1   4   8         15.79         17.31         0.98 o
   2   4   8          9.13          7.64         0.74 o
   3   4   8          3.99          4.70         1.20 o
   4   4   8          6.76          9.51         1.22 o
  -8   5   8          1.35          0.15         0.66 o
  -7   5   8          8.07          7.94         1.31 o
  -6   5   8          1.62          1.32         0.74 o
  -5   5   8          4.72          5.98         1.06 o
  -4   5   8          7.81          5.31         1.24 o
  -3   5   8          0.60          0.18         0.62 o
  -2   5   8          1.94          2.06         0.62 o
  -1   5   8          1.17          0.47         0.40 o
   0   5   8          1.57          1.57         0.39 o
   1   5   8          3.41          3.83         0.67 o
   2   5   8          0.09          0.35         0.89 o
   3   5   8          1.67          1.02         0.66 o
   4   5   8          4.24          6.56         1.15 o
  -8   6   8          0.09          0.20         0.72 o
  -7   6   8          2.04          2.27         1.24 o
  -6   6   8          1.79          2.14         0.84 o
  -5   6   8          0.03          0.65         0.75 o
  -4   6   8          4.07          5.93         1.51 o
  -3   6   8          7.02          7.06         1.08 o
  -2   6   8          1.96          1.59         0.57 o
  -1   6   8          0.48          1.00         0.53 o
   0   6   8          0.87          1.09         0.52 o
   1   6   8          7.85          7.26         1.59 o
   2   6   8          0.47          2.04         1.15 o
   3   6   8          7.75          9.21         1.86 o
  -7   7   8          0.17         -0.77         0.77 o
  -6   7   8          0.09          0.13         0.69 o
  -5   7   8          3.75          3.65         1.00 o
  -4   7   8         19.39         18.87         1.78 o
  -3   7   8         12.46         12.05         1.17 o
  -2   7   8          1.40          1.39         0.80 o
  -1   7   8         10.76         10.93         1.23 o
   0   7   8          0.10         -0.44         0.97 o
   1   7   8          3.37          3.45         1.24 o
  -6   8   8          0.53          1.33         1.15 o
  -5   8   8          5.89          8.67         1.53 o
  -4   8   8          7.95          9.00         1.55 o
  -3   8   8          4.41          5.20         1.11 o
  -2   8   8          0.11         -0.55         0.55 o
  -1   8   8          0.00          0.18         0.80 o
  -5   9   8          0.49          0.35         0.89 o
  -4   9   8          0.06         -1.15         1.15 o
  -2   9   8          6.48          8.41         1.86 o
   2  -9   9          0.05          0.89         0.80 o
   3  -9   9          5.57          3.30         0.85 o
   4  -9   9          0.02         -0.28         0.64 o
   0  -8   9          0.45          1.10         1.37 o
   1  -8   9          6.09          8.83         1.51 o
   2  -8   9          5.14          6.65         1.15 o
   3  -8   9         10.31         11.16         1.41 o
   4  -8   9          3.00          4.38         1.00 o
   5  -8   9         16.48         16.47         2.57 o
  -2  -7   9          9.84         10.89         2.13 o
  -1  -7   9          0.03         -0.04         0.53 o
   0  -7   9         11.12          9.92         1.86 o
   1  -7   9          2.66          3.83         1.20 o
   2  -7   9          1.15          0.56         0.53 o
   3  -7   9         61.19         60.89         3.28 o
   4  -7   9          2.00          1.42         0.59 o
   5  -7   9          9.75          9.76         1.17 o
   6  -7   9          1.43          2.68         0.80 o
   7  -7   9          0.00         -0.80         0.80 o
  -3  -6   9         16.23         17.36         2.48 o
  -2  -6   9         11.65         14.29         1.36 o
  -1  -6   9          5.31          3.74         1.95 o
   0  -6   9          0.13          0.00         0.80 o
   1  -6   9          6.70          5.57         0.91 o
   2  -6   9          8.29          8.31         1.08 o
   3  -6   9         70.81         71.28         2.21 o
   4  -6   9          9.11          9.60         0.89 o
   5  -6   9         34.88         30.59         2.04 o
   6  -6   9         12.02         10.97         1.36 o
   7  -6   9          4.12          3.19         1.15 o
  -4  -5   9          7.86         11.16         2.04 o
  -3  -5   9          8.12          8.47         1.02 o
  -2  -5   9          0.85          0.33         0.46 o
  -1  -5   9         36.04         35.30         1.59 o
   0  -5   9         21.62         20.81         2.21 o
   1  -5   9         35.04         32.23         1.85 o
   2  -5   9         12.13         14.39         0.90 o
   3  -5   9          0.00          1.06         0.39 o
   4  -5   9         11.50         15.49         1.08 o
   5  -5   9         36.90         40.45         2.34 o
   6  -5   9          1.15         -0.05         0.66 o
   7  -5   9          2.65          1.54         1.06 o
  -5  -4   9         12.88         11.16         1.59 o
  -4  -4   9          0.00         -0.18         0.62 o
  -3  -4   9          0.12          0.97         0.71 o
  -2  -4   9          0.37          1.08         0.26 o
  -1  -4   9         80.17         71.89         1.66 o
   0  -4   9         76.84         70.63         2.13 o
   1  -4   9          0.00         -0.44         0.62 o
   2  -4   9          5.09          5.22         0.57 o
   3  -4   9          7.09          7.68         0.71 o
   4  -4   9          0.05         -0.15         0.51 o
   5  -4   9         15.04         12.48         1.31 o
   6  -4   9          0.60          0.02         0.53 o
   7  -4   9          0.59          0.76         1.15 o
  -7  -3   9          1.17          1.59         0.89 o
  -6  -3   9         11.67         12.58         1.86 o
  -5  -3   9          2.46          3.37         0.89 o
  -4  -3   9          3.48          3.28         0.80 o
  -3  -3   9        164.07        165.91         4.12 o
  -2  -3   9          1.12          0.17         0.22 o
  -1  -3   9          0.01         -0.21         0.28 o
   0  -3   9          0.07          1.05         0.89 o
   1  -3   9         66.95         70.64         1.82 o
   2  -3   9         16.11         20.68         1.10 o
   3  -3   9        178.02        166.23         2.42 o
   4  -3   9        232.32        229.31         5.47 o
   5  -3   9          0.66          0.88         0.66 o
   6  -3   9          0.36          0.51         0.66 o
   7  -3   9          0.28          1.79         0.81 o
  -8  -2   9          2.82          1.95         1.15 o
  -7  -2   9          0.62          0.89         0.97 o
  -6  -2   9          2.81          2.30         0.97 o
  -5  -2   9          2.64          2.21         0.80 o
  -4  -2   9        257.61        259.01         4.94 o
  -3  -2   9        274.13        275.00         5.15 o
  -2  -2   9          0.10          0.04         0.58 o
  -1  -2   9         30.48         38.08         1.85 o
   0  -2   9        159.77        151.14         3.01 o
   1  -2   9         57.73         56.18         1.58 o
   2  -2   9         17.75         20.55         0.80 o
   3  -2   9        502.67        483.26         8.56 o
   4  -2   9        129.17        124.18         5.58 o
   5  -2   9          0.36         -0.71         0.80 o
   6  -2   9         10.83          8.41         1.86 o
   7  -2   9          0.43          3.45         1.42 o
  -8  -1   9          1.86          1.68         1.06 o
  -7  -1   9          0.33         -0.39         0.55 o
  -6  -1   9          0.65          0.49         0.80 o
  -5  -1   9        122.48        131.89         5.49 o
  -4  -1   9        292.26        267.49         7.79 o
  -3  -1   9         77.11         74.76         3.81 o
  -2  -1   9          0.17          0.09         0.27 o
  -1  -1   9         75.02         61.85         2.21 o
   0  -1   9         17.73         15.09         0.95 o
   1  -1   9          0.02          0.15         0.23 o
   2  -1   9        245.82        233.59         3.00 o
   3  -1   9        344.94        328.08         9.12 o
   4  -1   9          3.63          3.28         1.06 o
   5  -1   9         54.36         49.42         3.90 o
   6  -1   9          0.46         -0.80         0.80 o
  -8   0   9          0.09         -0.13         0.75 o
  -7   0   9          0.23         -0.02         0.36 o
  -6   0   9          1.41          1.51         0.71 o
  -5   0   9        150.99        165.63         6.38 o
  -4   0   9         13.01         14.26         1.77 o
  -3   0   9          0.00         -0.35         0.53 o
  -2   0   9         27.83         21.51         2.26 o
  -1   0   9        128.50        137.90         3.54 o
   0   0   9          5.76          5.92         0.53 o
   1   0   9          2.80          3.27         0.85 o
   2   0   9        123.63        114.39         3.44 o
   3   0   9         10.58          8.77         1.59 o
   4   0   9          0.65          1.06         0.89 o
   5   0   9         36.72         39.33         3.54 o
   6   0   9         12.41         16.39         2.48 o
  -9   1   9          0.27          1.15         0.89 o
  -8   1   9          4.31          2.33         0.70 o
  -7   1   9          1.20          1.99         0.68 o
  -6   1   9          3.07          2.75         1.06 o
  -5   1   9          3.43          4.43         1.06 o
  -4   1   9          1.41          2.92         0.89 o
  -3   1   9         13.35         13.73         1.68 o
  -2   1   9         11.99         14.27         1.57 o
  -1   1   9        116.96        123.80         2.76 o
   0   1   9        327.08        322.72         5.60 o
   1   1   9        237.33        234.32         4.97 o
   2   1   9          6.63          5.09         0.75 o
   3   1   9         11.05          9.35         1.04 o
   4   1   9          3.48          2.21         0.40 o
   5   1   9          2.43          3.58         1.06 o
   6   1   9          6.19          6.73         1.59 o
  -9   2   9          1.87          3.01         1.24 o
  -8   2   9          0.50         -0.41         0.62 o
  -7   2   9          8.42          8.55         1.13 o
  -6   2   9         15.37         14.53         2.04 o
  -5   2   9          5.64          7.79         1.51 o
  -4   2   9          8.70          9.03         1.51 o
  -3   2   9          5.12          3.63         0.97 o
  -2   2   9          1.34          2.21         0.80 o
  -1   2   9          1.07          1.90         0.56 o
   0   2   9          0.39          0.46         1.24 o
   1   2   9         91.75         93.32         2.08 o
   2   2   9         89.63         87.39         2.45 o
   3   2   9         58.64         52.72         1.91 o
   4   2   9         17.86         18.03         1.15 o
   5   2   9          2.91          3.28         1.42 o
  -9   3   9          1.02          1.15         0.89 o
  -8   3   9          1.79          1.24         0.66 o
  -7   3   9         15.09         16.63         1.69 o
  -6   3   9          2.47          2.57         1.15 o
  -5   3   9          2.90          1.24         0.89 o
  -4   3   9        308.20        324.62         9.48 o
  -3   3   9         43.07         42.87         3.10 o
  -2   3   9         21.35         20.02         2.13 o
  -1   3   9         14.45         12.22         1.51 o
   0   3   9         18.69         14.35         0.92 o
   1   3   9         67.13         68.87         1.85 o
   2   3   9         74.11         61.10         2.09 o
   3   3   9          9.10          8.05         1.04 o
   4   3   9          1.19          1.15         1.02 o
   5   3   9          5.97          6.47         1.77 o
  -9   4   9          0.58          0.00         0.80 o
  -8   4   9          0.22          0.20         0.68 o
  -7   4   9          3.31          2.06         0.72 o
  -6   4   9          7.52          8.02         1.22 o
  -5   4   9         11.70         11.78         1.95 o
  -4   4   9         30.41         27.10         2.66 o
  -3   4   9         10.42          8.68         1.59 o
  -2   4   9         18.39         13.99         1.77 o
  -1   4   9          2.33          3.05         0.78 o
   0   4   9          2.33          1.48         0.36 o
   1   4   9          5.66          4.00         0.68 o
   2   4   9         37.44         39.60         2.00 o
   3   4   9          3.42          4.56         1.42 o
   4   4   9          0.00          0.33         0.57 o
  -9   5   9          0.12          0.00         1.06 o
  -8   5   9          0.57          1.24         0.68 o
  -7   5   9          1.96          3.72         1.37 o
  -6   5   9         25.13         28.50         2.22 o
  -5   5   9          1.67          2.30         1.06 o
  -4   5   9          1.55          2.13         0.89 o
  -3   5   9          4.66          3.19         1.15 o
  -2   5   9          3.48          4.17         0.78 o
  -1   5   9          2.44          3.94         0.81 o
   0   5   9          4.82          5.27         1.11 o
   1   5   9          3.02          2.59         0.57 o
   2   5   9          4.07          2.39         1.15 o
   3   5   9          0.39         -0.44         0.80 o
   4   5   9          0.61         -0.89         0.89 o
  -8   6   9          0.15          0.53         1.06 o
  -7   6   9          0.00          1.06         0.75 o
  -6   6   9          1.57          0.51         0.59 o
  -5   6   9          1.10          2.15         1.37 o
  -4   6   9          3.73          3.63         1.33 o
  -3   6   9          0.10         -0.53         0.89 o
  -2   6   9          4.64          4.96         0.96 o
  -1   6   9          1.29          1.37         0.68 o
   0   6   9          0.02          0.23         0.75 o
   1   6   9          3.43          3.28         1.33 o
   2   6   9          0.01         -0.80         0.80 o
  -6   7   9          0.73          1.35         0.89 o
  -5   7   9          5.91          3.96         0.91 o
  -4   7   9          0.20          1.14         0.74 o
  -3   7   9          0.96          0.40         0.57 o
  -2   7   9          0.68          0.59         0.59 o
  -1   7   9          1.10          2.74         0.84 o
   0   7   9          0.47          1.95         1.06 o
  -6   8   9          0.05          0.44         1.06 o
  -5   8   9          9.72          9.39         2.13 o
  -4   8   9          9.75         13.32         1.71 o
  -3   8   9          0.10          0.79         0.60 o
  -2   8   9          0.63         -0.62         1.06 o
  -1   8   9          0.94          0.71         0.80 o
   2  -9  10         15.47         14.35         2.21 o
   3  -9  10          0.29          0.27         0.89 o
   4  -9  10          0.90          2.83         1.42 o
   0  -8  10          4.25          5.23         1.33 o
   1  -8  10          0.05          0.07         0.52 o
   2  -8  10         21.84         23.00         1.97 o
   3  -8  10          9.82         14.60         2.75 o
   4  -8  10          2.05          1.65         0.97 o
  -1  -7  10          4.07          3.59         1.15 o
   0  -7  10          8.73          7.55         1.12 o
   1  -7  10          2.75          3.90         0.89 o
   2  -7  10         10.31          8.99         1.51 o
   3  -7  10          0.30          0.79         0.53 o
   4  -7  10          3.88          2.93         0.83 o
   5  -7  10          1.46          1.59         1.15 o
   6  -7  10          3.62          2.48         0.89 o
   7  -7  10          0.63          2.48         1.24 o
  -3  -6  10          7.94         10.27         2.04 o
  -2  -6  10          1.85          2.80         0.74 o
  -1  -6  10         19.18         20.39         1.68 o
   0  -6  10         23.38         22.12         1.75 o
   1  -6  10          4.12          3.56         0.75 o
   2  -6  10         31.64         27.97         1.94 o
   3  -6  10          0.00          0.40         0.38 o
   4  -6  10          2.81          3.49         0.61 o
   5  -6  10          1.01          1.89         0.66 o
   6  -6  10          4.35          3.54         0.87 o
   7  -6  10         10.57         14.17         2.30 o
  -4  -5  10          9.77          8.59         1.77 o
  -3  -5  10          1.88          2.61         0.75 o
  -2  -5  10          0.73          0.11         0.51 o
  -1  -5  10          1.94          1.08         0.75 o
   0  -5  10          0.02          0.08         0.47 o
   1  -5  10         14.50         10.01         1.59 o
   2  -5  10         70.09         59.87         1.99 o
   3  -5  10          4.23          3.36         0.55 o
   4  -5  10         26.64         28.00         1.46 o
   5  -5  10          4.45          4.51         1.33 o
   6  -5  10          7.79          6.44         3.01 o
   7  -5  10          1.55          1.51         0.80 o
  -5  -4  10         14.20         18.16         2.13 o
  -4  -4  10         31.98         32.60         2.66 o
  -3  -4  10          2.09          2.57         0.80 o
  -2  -4  10          1.24          1.16         0.58 o
  -1  -4  10          2.67          5.04         0.60 o
   0  -4  10          0.01          0.22         0.38 o
   1  -4  10         38.86         31.03         1.59 o
   2  -4  10         12.55         11.28         0.97 o
   3  -4  10         21.91         21.81         1.20 o
   4  -4  10         22.28         18.41         1.59 o
   5  -4  10         34.21         35.16         4.12 o
   6  -4  10          9.04          9.38         1.59 o
   7  -4  10         13.81         13.35         2.17 o
  -7  -3  10          0.08         -0.89         0.89 o
  -6  -3  10          8.26         10.01         1.77 o
  -5  -3  10          4.86          4.87         1.24 o
  -4  -3  10          4.64          4.16         0.97 o
  -3  -3  10          5.84          4.92         0.68 o
  -2  -3  10         36.20         39.08         3.19 o
  -1  -3  10         15.00         13.11         1.68 o
   0  -3  10          1.44          1.17         0.40 o
   1  -3  10         33.41         45.70         1.85 o
   2  -3  10         47.63         47.26         1.91 o
   3  -3  10         28.27         35.99         1.19 o
   4  -3  10         69.05         61.91         3.90 o
   5  -3  10         12.51          9.92         1.77 o
   6  -3  10         15.23         16.30         2.39 o
   7  -3  10          2.30          2.04         1.15 o
  -7  -2  10          1.09          0.09         0.89 o
  -6  -2  10          0.10          0.89         0.80 o
  -5  -2  10          0.75          0.97         0.53 o
  -4  -2  10          1.34          1.13         0.39 o
  -3  -2  10         91.60         93.45         2.40 o
  -2  -2  10          0.09          0.35         0.30 o
  -1  -2  10         14.34         11.69         1.04 o
   0  -2  10          8.12          7.96         0.87 o
   1  -2  10         14.03         15.24         0.80 o
   2  -2  10          0.57          0.34         0.38 o
   3  -2  10          0.01         -0.21         0.22 o
   4  -2  10         34.62         36.14         3.10 o
   5  -2  10         38.27         39.68         3.54 o
   6  -2  10          6.36          4.69         1.59 o
  -7  -1  10          6.05          6.64         1.68 o
  -6  -1  10          3.92          4.34         1.33 o
  -5  -1  10         39.96         39.15         3.10 o
  -4  -1  10          3.65          3.81         1.06 o
  -3  -1  10         30.93         29.61         1.71 o
  -2  -1  10          0.86          2.30         0.75 o
  -1  -1  10          2.71          2.70         0.71 o
   0  -1  10          0.65          0.17         0.36 o
   1  -1  10         23.42         20.45         1.08 o
   2  -1  10        552.06        523.42         7.75 o
   3  -1  10          0.87          1.42         0.89 o
   4  -1  10          0.01          0.27         0.71 o
   5  -1  10         17.16         16.83         2.48 o
   6  -1  10         44.19         49.96         4.34 o
  -8   0  10          4.76          6.66         1.77 o
  -7   0  10          2.17          2.40         1.15 o
  -6   0  10         65.71         67.49         4.25 o
  -5   0  10         74.69         85.56         4.69 o
  -4   0  10          8.73          9.03         1.51 o
  -3   0  10         11.84         12.40         1.68 o
  -2   0  10         11.38         12.93         1.77 o
  -1   0  10         12.03         12.92         1.12 o
   0   0  10         26.60         26.93         3.06 o
   1   0  10        415.54        412.60         5.55 o
   2   0  10        153.43        158.77         4.28 o
   3   0  10         36.77         34.40         2.02 o
   4   0  10          0.44          0.50         0.55 o
   5   0  10          5.83          7.01         1.33 o
   6   0  10          0.60          0.35         1.77 o
  -9   1  10          1.11          0.35         0.97 o
  -8   1  10          0.82          2.13         1.15 o
  -7   1  10          2.50          2.92         0.72 o
  -6   1  10        125.28        130.82         6.29 o
  -5   1  10         44.66         41.45         3.28 o
  -4   1  10          9.86         11.16         1.68 o
  -3   1  10         42.12         44.46         3.19 o
  -2   1  10          3.35          4.43         0.97 o
  -1   1  10        127.16        112.84         4.87 o
   0   1  10        442.65        441.62         7.10 o
   1   1  10        456.57        434.92        11.38 o
   2   1  10         31.19         32.73         1.93 o
   3   1  10         63.48         61.70         2.74 o
   4   1  10          1.08          1.70         1.42 o
   5   1  10          0.06          0.83         0.80 o
  -8   2  10          0.07          0.37         0.57 o
  -7   2  10         12.86         13.21         1.59 o
  -6   2  10         95.64        101.95         5.58 o
  -5   2  10          9.95         13.55         1.95 o
  -4   2  10          1.85          1.59         0.89 o
  -3   2  10          5.66          8.33         1.42 o
  -2   2  10         15.50         13.37         1.68 o
  -1   2  10          1.49          0.18         0.53 o
   0   2  10         79.29         85.47         4.16 o
   1   2  10          0.15         -0.06         0.24 o
   2   2  10          0.51          1.45         0.59 o
   3   2  10         19.86         19.00         1.22 o
   4   2  10          0.28         -0.05         0.45 o
   5   2  10          2.95          5.05         1.68 o
  -9   3  10          0.02         -0.44         0.80 o
  -8   3  10          3.08          5.40         1.13 o
  -7   3  10          0.90          2.10         0.87 o
  -6   3  10          6.73          8.50         1.77 o
  -5   3  10         37.28         30.65         3.01 o
  -4   3  10         30.64         30.12         2.92 o
  -3   3  10         16.81         16.21         2.04 o
  -2   3  10         14.84         11.78         1.68 o
  -1   3  10         25.60         23.38         2.30 o
   0   3  10         10.14          9.80         0.96 o
   1   3  10          0.51          1.12         0.53 o
   2   3  10          1.45          0.87         0.40 o
   3   3  10          3.62          3.50         0.59 o
   4   3  10          1.17          1.07         0.97 o
  -9   4  10          5.84          6.91         1.86 o
  -8   4  10          0.30          1.15         1.33 o
  -7   4  10          6.99          9.12         1.41 o
  -6   4  10          4.13          6.29         1.68 o
  -5   4  10          0.17          1.95         1.06 o
  -4   4  10         17.89         19.31         2.39 o
  -3   4  10         34.81         33.22         3.01 o
  -2   4  10          0.01          0.27         0.71 o
  -1   4  10          6.16          5.82         0.78 o
   0   4  10          2.33          1.43         0.59 o
   1   4  10         15.56         16.96         1.40 o
   2   4  10         20.61         20.59         1.53 o
   3   4  10          3.33          2.04         0.70 o
  -8   5  10          0.00         -0.09         0.89 o
  -7   5  10          0.95          0.53         0.63 o
  -6   5  10          9.50          8.76         1.41 o
  -5   5  10          1.06          1.33         0.97 o
  -4   5  10          1.99          1.24         0.89 o
  -3   5  10          0.32          0.18         0.80 o
  -2   5  10          1.13          0.62         0.71 o
  -1   5  10          4.23          4.25         1.24 o
   0   5  10          9.38          7.92         1.20 o
   1   5  10         58.34         62.44         2.79 o
   2   5  10          1.52          2.57         1.15 o
   3   5  10          0.86          0.27         0.80 o
  -7   6  10          3.51          5.87         1.28 o
  -6   6  10          0.64          1.46         0.72 o
  -5   6  10          3.65          5.67         1.68 o
  -4   6  10          0.83         -1.06         1.15 o
  -3   6  10          5.32          7.09         1.59 o
  -2   6  10          1.30          0.13         0.89 o
  -1   6  10          7.71          5.17         0.91 o
   0   6  10         12.27         14.24         1.45 o
   1   6  10          8.98          9.39         1.95 o
   2   6  10          4.51          4.34         1.33 o
  -6   7  10          2.12          2.75         1.24 o
  -5   7  10          0.84          2.70         0.96 o
  -4   7  10          4.74          4.59         1.15 o
  -3   7  10          5.42          6.82         1.68 o
  -2   7  10          0.04          0.22         0.89 o
  -1   7  10          8.50          9.48         2.13 o
  -5   8  10          0.70          0.62         1.24 o
  -4   8  10          0.12         -0.53         0.89 o
  -3   8  10          1.20          0.71         0.89 o
   0  -8  11          0.31         -0.71         0.71 o
   1  -8  11         20.95         25.60         3.19 o
   2  -8  11          0.25         -0.72         0.72 o
   3  -8  11         11.23         13.13         1.59 o
   4  -8  11          2.24          4.69         1.42 o
  -1  -7  11          1.92          1.42         0.69 o
   0  -7  11         13.58         13.34         1.86 o
   1  -7  11          5.06          9.74         1.86 o
   2  -7  11         16.56         16.45         1.62 o
   3  -7  11         18.34         17.69         1.69 o
   4  -7  11          0.30          0.84         0.62 o
  -2  -6  11          4.13          3.78         0.84 o
  -1  -6  11          9.92         11.84         1.38 o
   0  -6  11         15.46         12.60         1.37 o
   1  -6  11         16.91         17.01         2.21 o
   2  -6  11         10.54         11.14         1.31 o
   3  -6  11         16.08         12.42         1.00 o
   4  -6  11          4.38          5.45         0.72 o
   5  -6  11          1.02          1.53         0.72 o
   6  -6  11         13.16         16.12         2.21 o
   7  -6  11          4.92          4.78         1.33 o
  -3  -5  11          4.20          4.30         1.02 o
  -2  -5  11          3.41          5.51         0.93 o
  -1  -5  11         30.39         33.35         2.10 o
   0  -5  11          4.80          5.45         2.08 o
   1  -5  11          0.06          0.35         0.62 o
   2  -5  11         12.84         14.35         1.77 o
   3  -5  11         11.45         10.69         0.93 o
   4  -5  11         19.03         19.79         1.26 o
   5  -5  11          6.45          6.62         1.15 o
   6  -5  11         23.95         26.14         2.21 o
  -4  -4  11          1.06          2.92         0.97 o
  -3  -4  11          7.33          6.02         1.24 o
  -2  -4  11          3.09          3.10         0.97 o
  -1  -4  11         24.00         22.42         1.69 o
   0  -4  11         24.77         22.37         1.18 o
   1  -4  11          6.89          5.81         1.02 o
   2  -4  11         16.85         13.86         1.13 o
   3  -4  11          0.68          0.04         0.40 o
   4  -4  11          1.14          2.66         0.97 o
   5  -4  11         12.11         13.99         2.13 o
   6  -4  11          2.25          1.77         0.89 o
  -5  -3  11          1.26          1.51         0.71 o
  -4  -3  11         13.37         17.27         2.13 o
  -3  -3  11          5.16          5.49         1.24 o
  -2  -3  11          1.55          2.39         0.51 o
  -1  -3  11          1.40          0.59         0.40 o
   0  -3  11         29.64         20.99         1.14 o
   1  -3  11         51.74         46.46         2.48 o
   2  -3  11         11.38         13.78         0.84 o
   3  -3  11         10.30         10.29         0.87 o
   4  -3  11          4.18          4.78         1.24 o
   5  -3  11          0.01         -0.35         0.89 o
   6  -3  11          1.22          2.04         1.24 o
  -7  -2  11          4.63          5.40         1.42 o
  -6  -2  11          9.01         10.54         1.77 o
  -5  -2  11          2.74          3.10         1.06 o
  -4  -2  11          0.15         -0.18         0.62 o
  -3  -2  11          8.34          5.23         1.24 o
  -2  -2  11         28.32         30.35         1.74 o
  -1  -2  11         25.63         24.99         1.59 o
   0  -2  11         21.60         19.40         2.21 o
   1  -2  11         67.58         64.30         2.38 o
   2  -2  11         19.17         18.68         0.94 o
   3  -2  11        116.61        101.51         5.05 o
   4  -2  11          1.21          1.51         0.80 o
   5  -2  11          1.02          1.77         1.06 o
   6  -2  11          4.04          4.96         1.59 o
  -7  -1  11          5.24          4.87         1.42 o
  -6  -1  11          3.24          3.10         1.33 o
  -5  -1  11          6.46          8.15         1.51 o
  -4  -1  11         48.67         46.15         3.37 o
  -3  -1  11         14.85         14.61         1.86 o
  -2  -1  11         19.98         19.40         2.13 o
  -1  -1  11          3.40          0.71         0.71 o
   0  -1  11          4.04          3.01         0.59 o
   1  -1  11         53.11         56.64         2.32 o
   2  -1  11         59.21         59.76         1.39 o
   3  -1  11         91.38         83.82         3.35 o
   4  -1  11         50.06         49.87         3.90 o
   5  -1  11          8.95          6.20         1.68 o
  -8   0  11          0.04          0.71         0.89 o
  -7   0  11          4.05          5.14         1.42 o
  -6   0  11          3.29          3.19         1.06 o
  -5   0  11         18.67         14.53         2.04 o
  -4   0  11         21.45         20.90         2.30 o
  -3   0  11         18.74         21.79         2.30 o
  -2   0  11          1.13          1.77         0.89 o
  -1   0  11          3.01          3.72         1.06 o
   0   0  11        126.56        125.51         5.40 o
   1   0  11         45.14         41.74         2.00 o
   2   0  11         41.91         40.06         2.22 o
   3   0  11          0.88          1.37         0.63 o
   4   0  11          4.34          5.64         1.00 o
   5   0  11          0.09         -0.10         0.59 o
   6   0  11          9.22          9.65         1.59 o
  -8   1  11          0.29          1.33         1.24 o
  -7   1  11         24.64         28.93         2.75 o
  -6   1  11          0.75         -0.09         0.89 o
  -5   1  11          9.88          7.88         1.51 o
  -4   1  11          5.07          5.05         1.24 o
  -3   1  11          0.17          0.27         0.62 o
  -2   1  11         15.17         16.47         1.95 o
  -1   1  11          3.41          6.73         1.33 o
   0   1  11        272.62        252.88         7.97 o
   1   1  11          9.51          9.64         1.42 o
   2   1  11         11.23         11.72         1.46 o
   3   1  11          0.05          0.72         0.66 o
   4   1  11          1.20          1.15         1.24 o
   5   1  11          1.93          2.04         0.89 o
  -8   2  11          6.92          4.31         1.95 o
  -7   2  11         62.88         67.63         3.38 o
  -6   2  11          6.98         10.98         2.13 o
  -5   2  11          4.50          5.14         1.42 o
  -4   2  11          8.92         13.20         1.95 o
  -3   2  11         14.37         12.49         1.86 o
  -2   2  11         22.20         20.73         2.21 o
  -1   2  11        128.17        126.48         5.49 o
   0   2  11         53.31         58.72         3.63 o
   1   2  11         27.23         31.53         2.75 o
   2   2  11         42.68         41.94         2.33 o
   3   2  11         20.03         22.22         1.99 o
   4   2  11          1.45          1.82         1.24 o
  -8   3  11         11.54         12.46         1.62 o
  -7   3  11         14.85         14.48         1.66 o
  -6   3  11          0.69          0.71         0.89 o
  -5   3  11          0.06          1.59         1.15 o
  -4   3  11          4.48          4.87         1.33 o
  -3   3  11         37.39         32.42         2.92 o
  -2   3  11         58.05         55.89         3.72 o
  -1   3  11        194.94        189.72         6.91 o
   0   3  11         23.95         23.65         2.39 o
   1   3  11          0.97         -0.27         0.53 o
   2   3  11          0.29          0.53         0.62 o
   3   3  11          1.60          2.16         0.53 o
  -8   4  11          9.10         10.10         2.13 o
  -7   4  11          0.90          0.03         1.15 o
  -6   4  11          0.51          2.21         1.06 o
  -5   4  11          0.22         -0.09         0.80 o
  -4   4  11          0.02         -0.53         0.80 o
  -3   4  11          5.34          7.26         1.59 o
  -2   4  11         33.27         34.63         3.10 o
  -1   4  11          4.91          6.02         1.33 o
   0   4  11          0.21         -0.71         0.71 o
   1   4  11          0.17         -0.10         0.49 o
   2   4  11          5.27          4.05         0.78 o
   3   4  11          0.05          0.71         0.80 o
  -7   5  11          0.49          0.39         0.83 o
  -6   5  11          0.84          1.68         1.06 o
  -5   5  11          0.69          2.21         1.15 o
  -4   5  11          0.01          0.53         0.89 o
  -3   5  11         10.80          9.48         1.86 o
  -2   5  11          1.33          0.71         0.80 o
  -1   5  11          0.25         -0.80         0.89 o
   0   5  11          4.85          7.30         1.08 o
   1   5  11          7.54          8.86         1.95 o
   2   5  11          0.18          0.18         0.71 o
  -6   6  11          1.33          0.35         0.69 o
  -5   6  11          1.27          3.37         1.51 o
  -4   6  11          5.84          4.96         1.42 o
  -3   6  11          0.14         -0.89         1.15 o
  -2   6  11          0.60         -0.71         0.89 o
  -1   6  11          3.12          3.24         0.87 o
   0   6  11          2.56          4.25         1.51 o
  -5   7  11          1.85          3.10         1.42 o
  -4   7  11          5.50          6.11         1.51 o
  -3   7  11          0.14          0.53         0.80 o
  -2   7  11          1.09          1.86         1.06 o
  -4   8  11          0.06         -0.35         0.97 o
   1  -8  12          9.91         11.60         2.13 o
   2  -8  12          7.41          8.24         1.77 o
   3  -8  12         14.80         20.37         2.83 o
  -1  -7  12          1.16          1.24         0.89 o
   0  -7  12         14.14         16.14         1.71 o
   1  -7  12          0.00          0.78         0.66 o
   2  -7  12          0.81          1.68         0.97 o
   3  -7  12          4.55          4.55         0.97 o
  -2  -6  12          7.21          5.87         1.06 o
  -1  -6  12         41.56         49.52         2.78 o
   0  -6  12          0.57          1.62         0.74 o
   1  -6  12          3.29          3.63         0.84 o
   2  -6  12          0.22         -0.35         0.71 o
   3  -6  12          5.94          4.43         1.24 o
   4  -6  12          1.07          1.88         0.97 o
   5  -6  12         14.18         14.08         1.95 o
   6  -6  12          6.08          6.64         1.68 o
  -3  -5  12          0.03         -0.09         0.49 o
  -2  -5  12         28.76         28.96         2.10 o
  -1  -5  12         18.98         21.32         1.78 o
   0  -5  12         32.77         27.97         2.00 o
   1  -5  12         21.22         19.75         1.66 o
   2  -5  12         39.84         39.95         3.01 o
   3  -5  12          0.99          1.41         0.53 o
   4  -5  12         11.37         13.29         1.86 o
   5  -5  12         21.84         20.99         2.57 o
   6  -5  12          0.02          1.51         1.06 o
  -4  -4  12          1.61          1.86         0.80 o
  -3  -4  12         23.31         28.26         2.75 o
  -2  -4  12         48.51         51.11         3.72 o
  -1  -4  12         46.65         52.58         2.62 o
   0  -4  12         28.87         30.57         1.95 o
   1  -4  12         37.82         29.39         2.83 o
   2  -4  12          9.46          7.44         1.24 o
   3  -4  12          0.95          0.40         0.40 o
   4  -4  12         11.75         12.22         1.86 o
   5  -4  12         16.42         19.22         2.48 o
   6  -4  12          0.09          0.00         0.89 o
  -5  -3  12          0.70          1.42         0.89 o
  -4  -3  12          2.17          3.37         1.15 o
  -3  -3  12         15.14         14.79         2.04 o
  -2  -3  12          0.04         -0.62         0.71 o
  -1  -3  12          0.19          0.44         0.80 o
   0  -3  12         13.74         13.43         1.26 o
   1  -3  12         44.91         39.16         2.02 o
   2  -3  12          0.82          0.77         0.32 o
   3  -3  12          4.77          4.07         1.15 o
   4  -3  12         42.64         48.27         3.81 o
   5  -3  12         23.21         21.17         2.66 o
  -6  -2  12          0.08         -0.53         0.89 o
  -5  -2  12         11.05         13.55         2.04 o
  -4  -2  12         11.67         10.45         1.68 o
  -3  -2  12          2.33          2.75         1.06 o
  -2  -2  12         25.12         24.53         2.57 o
  -1  -2  12         37.21         38.44         3.19 o
   0  -2  12         13.34         10.98         1.77 o
   1  -2  12         29.24         30.95         1.37 o
   2  -2  12         10.27          9.89         0.68 o
   3  -2  12          2.26          1.86         0.89 o
   4  -2  12         13.15         13.55         2.04 o
   5  -2  12         15.64         19.66         2.75 o
  -7  -1  12          2.27          1.59         0.97 o
  -6  -1  12          6.35          6.64         1.51 o
  -5  -1  12          0.05         -0.89         0.89 o
  -4  -1  12          4.22          4.52         1.24 o
  -3  -1  12          1.34         -0.80         0.80 o
  -2  -1  12         96.02         92.91         4.96 o
  -1  -1  12          2.96          4.16         1.24 o
   0  -1  12         63.43         63.51         4.07 o
   1  -1  12          3.11          3.92         0.72 o
   2  -1  12         18.23         18.96         1.20 o
   3  -1  12          0.77          0.89         0.63 o
   4  -1  12          0.38          0.04         0.63 o
   5  -1  12          1.66          4.98         1.90 o
   6  -1  12          0.00         -0.62         0.89 o
  -8   0  12          6.21          8.06         2.04 o
  -7   0  12          1.37         -0.09         0.97 o
  -6   0  12          4.26          2.39         1.24 o
  -5   0  12          6.22          4.87         1.33 o
  -4   0  12          3.07          3.19         0.97 o
  -3   0  12          0.35         -0.89         0.89 o
  -2   0  12         45.76         49.51         3.54 o
  -1   0  12          3.64          4.69         1.24 o
   0   0  12        149.80        149.60         6.29 o
   1   0  12         92.00         91.05         4.87 o
   2   0  12          0.50          0.49         0.50 o
   3   0  12          1.69          1.42         0.66 o
   4   0  12          3.36          2.68         0.72 o
   5   0  12          2.24          1.33         1.06 o
  -7   1  12          0.01          0.17         0.84 o
  -6   1  12         77.92         90.61         5.67 o
  -5   1  12          8.69          9.74         1.68 o
  -4   1  12          2.49          2.21         0.89 o
  -3   1  12         11.57          9.74         1.68 o
  -2   1  12         20.57         20.99         2.39 o
  -1   1  12         25.48         25.95         2.57 o
   0   1  12         90.80         84.15         4.61 o
   1   1  12         29.67         28.70         2.66 o
   2   1  12          7.67          9.45         1.19 o
   3   1  12          0.12          2.01         0.85 o
   4   1  12          1.79          1.95         0.69 o
  -8   2  12          0.08          0.97         0.97 o
  -7   2  12          6.61          6.26         1.22 o
  -6   2  12         15.64         16.47         2.48 o
  -5   2  12         23.72         27.01         3.01 o
  -4   2  12          3.10          4.61         1.33 o
  -3   2  12          1.66          1.86         0.97 o
  -2   2  12          1.41          0.89         0.71 o
  -1   2  12          0.43         -0.80         0.89 o
   0   2  12         32.92         30.03         2.75 o
   1   2  12          3.33          4.43         1.15 o
   2   2  12          0.00          0.97         0.71 o
   3   2  12          2.51          2.82         1.20 o
  -8   3  12          0.15          0.44         0.89 o
  -7   3  12          0.73          2.59         0.84 o
  -6   3  12          0.13         -1.06         1.06 o
  -5   3  12          0.03          1.06         0.80 o
  -4   3  12          1.99          2.13         1.06 o
  -3   3  12         17.28         16.65         2.30 o
  -2   3  12         56.83         54.03         3.90 o
  -1   3  12          1.53          2.39         0.97 o
   0   3  12          3.97          2.75         1.06 o
   1   3  12          0.01          0.27         0.62 o
   2   3  12          0.13         -0.35         0.62 o
  -7   4  12          1.04          1.68         0.97 o
  -6   4  12          0.75         -0.71         1.24 o
  -5   4  12          1.22          1.95         1.33 o
  -4   4  12          3.54          6.38         1.59 o
  -3   4  12         34.52         32.33         3.19 o
  -2   4  12         30.60         36.94         3.28 o
  -1   4  12          0.12          0.97         1.06 o
   0   4  12          4.87          5.93         1.33 o
   1   4  12         14.40         14.53         1.95 o
  -6   5  12          1.48         -0.09         1.15 o
  -5   5  12          0.00          0.00         1.06 o
  -4   5  12          4.59          5.23         1.42 o
  -3   5  12         26.86         27.01         3.01 o
  -2   5  12         13.41         15.41         2.21 o
  -1   5  12          2.24         -0.27         0.97 o
   0   5  12          0.35          2.04         1.06 o
   2   5  12          3.83          1.95         1.15 o
  -5   6  12          0.94          0.53         1.24 o
  -4   6  12          4.96          5.85         1.77 o
  -3   6  12         10.53         11.60         2.13 o
  -2   6  12          0.03          0.09         0.80 o
  -1   6  12          2.52          1.68         0.89 o
  -4   7  12          3.52          7.62         2.13 o
  -3   7  12          0.02          0.18         1.06 o
  -2   7  12          1.73          3.19         1.15 o
  -1  -7  13          3.67          1.51         0.80 o
   0  -7  13          1.05          1.68         1.15 o
   1  -7  13          5.43          7.35         1.25 o
   2  -7  13          5.29          6.82         1.59 o
  -2  -6  13         11.33         15.32         2.30 o
  -1  -6  13          4.03          4.65         1.09 o
   0  -6  13          3.57          2.97         0.81 o
   1  -6  13         10.03         13.60         1.53 o
   2  -6  13          0.33          1.51         0.89 o
  -3  -5  13          0.00         -0.80         1.06 o
  -2  -5  13         28.24         32.10         2.29 o
  -1  -5  13          3.55          2.16         0.72 o
   0  -5  13          7.39          7.31         1.09 o
   1  -5  13          1.05          2.62         0.74 o
   2  -5  13          1.56          2.66         0.97 o
   3  -5  13          2.54          3.90         1.15 o
   4  -5  13          2.24          3.90         1.24 o
   5  -5  13          2.38          5.93         1.51 o
  -4  -4  13          0.02         -0.35         0.80 o
  -3  -4  13         13.47         17.01         2.30 o
  -2  -4  13          0.07         -0.27         0.80 o
  -1  -4  13          0.42          0.01         0.66 o
   0  -4  13          0.71          0.44         0.44 o
   1  -4  13         18.69         17.02         1.53 o
   2  -4  13          2.24          1.64         0.55 o
   3  -4  13          0.00         -0.44         0.80 o
   4  -4  13         36.77         41.36         3.45 o
   5  -4  13          0.52          1.95         1.15 o
  -5  -3  13          0.06          0.89         1.15 o
  -4  -3  13         18.70         16.30         2.30 o
  -3  -3  13          7.71          8.15         1.68 o
  -2  -3  13          5.77          3.99         1.24 o
  -1  -3  13         13.86         12.22         1.95 o
   0  -3  13         85.27         80.84         3.17 o
   1  -3  13          0.11          0.84         0.52 o
   2  -3  13         21.71         25.69         2.92 o
   3  -3  13         33.17         45.88         3.63 o
   4  -3  13         27.18         24.62         2.83 o
   5  -3  13         49.47         59.17         4.61 o
  -6  -2  13          0.14         -0.97         1.15 o
  -5  -2  13         15.93         15.77         2.30 o
  -4  -2  13         19.05         22.14         2.66 o
  -3  -2  13          0.83          0.18         0.89 o
  -2  -2  13         25.78         35.96         3.19 o
  -1  -2  13        113.26        102.83         5.49 o
   0  -2  13          4.09          2.75         1.24 o
   1  -2  13          0.70         -0.04         0.32 o
   2  -2  13         26.56         24.59         3.50 o
   3  -2  13         22.99         23.60         1.91 o
   4  -2  13          2.88          3.75         1.15 o
   5  -2  13         17.24         19.57         2.83 o
  -7  -1  13          1.38          3.28         1.33 o
  -6  -1  13          1.51          2.57         1.42 o
  -5  -1  13         25.73         26.66         2.92 o
  -4  -1  13          7.82          8.15         1.51 o
  -3  -1  13          9.36          9.48         1.68 o
  -2  -1  13         39.51         34.28         3.19 o
  -1  -1  13         52.81         50.31         3.81 o
   0  -1  13         12.62         12.05         1.95 o
   1  -1  13         15.95         13.53         1.11 o
   2  -1  13         42.25         48.58         2.72 o
   3  -1  13          3.04          2.24         0.97 o
   4  -1  13         10.37         11.29         1.41 o
   5  -1  13          2.77          1.42         1.06 o
  -7   0  13          0.05          0.09         0.89 o
  -6   0  13          0.81          1.06         1.06 o
  -5   0  13          0.01         -0.62         1.06 o
  -4   0  13          0.09         -1.33         1.33 o
  -3   0  13         17.60         13.64         2.04 o
  -2   0  13          0.09         -0.27         0.80 o
  -1   0  13          1.71          1.59         0.97 o
   0   0  13          3.16          4.87         1.51 o
   1   0  13          0.64          0.18         0.89 o
   2   0  13         23.14         26.04         2.83 o
   3   0  13          1.07          2.04         0.78 o
   4   0  13          4.67          8.42         1.34 o
   5   0  13          1.95          1.95         1.06 o
  -6   1  13          8.41         11.60         2.21 o
  -5   1  13          0.01         -0.09         0.80 o
  -4   1  13         33.22         35.52         3.37 o
  -3   1  13          0.12          0.71         0.89 o
  -2   1  13         22.58         22.94         2.57 o
  -1   1  13          3.18          4.25         1.24 o
   0   1  13          2.90          3.01         1.24 o
   1   1  13          2.57          1.42         0.80 o
   2   1  13          0.86          1.77         0.80 o
   3   1  13          0.31          1.12         1.33 o
   4   1  13          0.98          0.09         0.80 o
  -6   2  13          4.98          9.03         2.04 o
  -5   2  13          5.69          6.20         1.68 o
  -4   2  13          9.17          7.88         1.68 o
  -3   2  13          0.51          0.71         0.80 o
  -2   2  13          7.10          7.00         1.51 o
  -1   2  13         60.28         62.80         4.25 o
   0   2  13         48.58         49.34         3.72 o
   1   2  13         10.46         15.68         2.13 o
   2   2  13          7.07          6.73         1.59 o
   3   2  13          0.17          0.18         0.71 o
  -6   3  13          0.07          1.24         1.15 o
  -5   3  13          3.14          4.69         1.68 o
  -4   3  13          0.02          3.10         1.42 o
  -3   3  13         13.83         16.12         2.30 o
  -2   3  13         28.49         26.39         2.83 o
  -1   3  13         64.93         69.00         4.52 o
   0   3  13          7.51          8.06         1.51 o
   1   3  13          3.96          3.37         0.97 o
   2   3  13          0.08          1.24         0.80 o
  -5   4  13          0.51          0.89         1.06 o
  -4   4  13          0.04          1.24         1.06 o
  -3   4  13          0.47          2.04         1.15 o
  -2   4  13         12.44         10.72         1.95 o
  -1   4  13          6.65          7.09         1.59 o
   0   4  13         11.74         11.78         1.95 o
   1   4  13          5.07          6.11         1.51 o
  -5   5  13          2.26          3.45         1.42 o
  -4   5  13         24.22         23.47         3.01 o
  -3   5  13          0.48          1.24         0.97 o
  -2   5  13          1.72          3.99         1.59 o
  -1   5  13          0.08          0.27         0.89 o
   0   5  13          0.44          0.80         0.80 o
  -3   6  13          1.17          0.35         0.80 o
  -2   6  13          0.15          0.97         0.97 o
   1  -7  14          0.15          0.35         0.89 o
  -2  -6  14          0.00          0.80         1.06 o
  -1  -6  14         16.62         19.49         2.66 o
   0  -6  14          3.77          4.21         2.04 o
   1  -6  14          0.00          0.09         0.71 o
  -3  -5  14          3.52          2.75         1.33 o
  -2  -5  14          5.49          9.05         1.77 o
  -1  -5  14          2.08          2.49         2.04 o
   0  -5  14          2.29          3.99         0.89 o
   1  -5  14          6.43          7.72         1.12 o
   2  -5  14          2.36          2.48         1.06 o
   4  -5  14          0.11         -0.35         0.71 o
   5  -5  14          0.77          1.33         0.80 o
  -4  -4  14          0.48          2.48         1.33 o
  -3  -4  14          8.58          8.86         1.86 o
  -2  -4  14          1.74          3.10         1.33 o
  -1  -4  14          8.68          7.71         2.52 o
   0  -4  14          2.15          1.24         1.46 o
   1  -4  14          1.21          1.01         0.49 o
   2  -4  14          7.51          8.95         2.04 o
   3  -4  14         11.43         11.97         1.47 o
   4  -4  14          2.14          5.40         1.51 o
  -5  -3  14          0.23         -0.44         0.71 o
  -4  -3  14          6.25          8.86         1.77 o
  -3  -3  14          1.98          1.33         0.97 o
  -2  -3  14          0.25          0.09         0.80 o
  -1  -3  14          0.55          2.39         1.24 o
   0  -3  14          2.55          3.07         0.97 o
   1  -3  14          4.40          4.01         0.77 o
   2  -3  14          8.93          7.26         1.68 o
   3  -3  14         26.50         30.41         2.28 o
   4  -3  14         17.74         18.42         2.57 o
  -5  -2  14          8.62          7.97         1.77 o
  -4  -2  14          0.02          1.51         1.06 o
  -3  -2  14          0.06         -0.71         0.89 o
  -2  -2  14          9.68          6.91         1.68 o
  -1  -2  14          3.54          4.87         1.42 o
   0  -2  14          1.99          3.28         1.42 o
   1  -2  14          4.27          4.61         1.33 o
   2  -2  14         13.04         16.65         2.48 o
   3  -2  14          0.08         -0.63         0.63 o
   4  -2  14          4.61          6.00         1.11 o
  -6  -1  14          5.03          3.01         1.24 o
  -5  -1  14          3.20          5.58         1.59 o
  -4  -1  14          2.67          2.48         1.15 o
  -3  -1  14          3.73          1.51         0.97 o
  -2  -1  14         69.61         70.06         4.69 o
  -1  -1  14         11.47          9.65         1.86 o
   0  -1  14          5.89          7.09         1.68 o
   1  -1  14         80.01         89.11         5.40 o
   2  -1  14         19.90         19.31         2.66 o
   3  -1  14         17.67         19.95         1.90 o
   4  -1  14          4.65          7.44         1.86 o
  -6   0  14          0.86          1.77         1.24 o
  -5   0  14          1.29          2.75         1.15 o
  -4   0  14          8.01          7.97         1.86 o
  -3   0  14         27.28         29.14         3.10 o
  -2   0  14         22.62         18.42         2.48 o
  -1   0  14          0.42          1.51         0.97 o
   0   0  14          4.16          5.85         1.59 o
   1   0  14         65.44         68.91         4.69 o
   2   0  14          0.13         -0.44         0.80 o
   3   0  14          0.89          0.13         0.84 o
   4   0  14         21.50         24.71         2.92 o
  -5   1  14          6.16          4.43         1.33 o
  -4   1  14         15.77         13.91         2.21 o
  -3   1  14         12.37         10.36         1.95 o
  -2   1  14          7.02          4.87         1.33 o
  -1   1  14          1.72          0.09         0.71 o
   0   1  14         25.61         28.96         3.01 o
   1   1  14          0.19          1.42         1.06 o
   2   1  14          1.99          2.13         1.06 o
   3   1  14          0.09          0.97         0.80 o
   4   1  14         13.36         14.26         2.13 o
  -5   2  14          1.00          1.51         1.33 o
  -4   2  14          1.17          0.97         1.06 o
  -3   2  14          1.03          0.18         0.89 o
  -2   2  14          1.48          1.77         0.97 o
  -1   2  14          2.90          2.57         1.15 o
   0   2  14          0.00          2.04         0.97 o
   1   2  14          1.25          3.19         1.15 o
   2   2  14          3.45          3.90         1.15 o
   3   2  14          0.30          0.09         0.71 o
  -5   3  14          3.15          4.25         1.59 o
  -4   3  14          6.62          6.20         1.77 o
  -3   3  14          0.59         -0.18         0.80 o
  -2   3  14         13.67         14.44         2.30 o
  -1   3  14          4.60          6.11         1.68 o
   0   3  14          1.87          2.30         0.97 o
   1   3  14         26.13         29.76         3.10 o
   2   3  14          4.80          5.76         1.42 o
  -4   4  14          0.44          0.53         0.97 o
  -3   4  14          5.52          3.37         1.51 o
  -2   4  14         24.58         28.17         3.19 o
  -1   4  14          1.30          2.75         1.24 o
   0   4  14          0.00         -0.18         0.80 o
   1   4  14          0.90         -0.27         0.80 o
  -3   5  14         30.54         32.95         3.63 o
  -2   5  14          0.24          0.09         0.97 o
  -1   5  14          0.63         -0.09         0.71 o
   0  -6  15          0.89          0.71         1.06 o
  -1  -5  15          0.80          0.97         0.62 o
   0  -5  15          1.59          1.95         0.97 o
  -2  -4  15         10.13         10.13         1.64 o
  -1  -4  15          1.74          1.51         0.70 o
   0  -4  15          1.92          3.58         0.97 o
   4  -4  15         34.15         44.11         3.90 o
  -3  -3  15         25.96         36.14         3.54 o
  -2  -3  15          5.15          6.38         1.68 o
  -1  -3  15          0.94          0.80         0.97 o
   0  -3  15          2.35          2.60         0.74 o
   1  -3  15          0.79          1.33         1.15 o
   2  -3  15          0.03          1.95         1.33 o
  -4  -2  15          0.22          1.24         0.89 o
  -3  -2  15          0.59          0.80         0.80 o
  -2  -2  15          9.48          7.97         1.77 o
  -1  -2  15          3.79          6.64         1.68 o
   0  -2  15         11.02          8.86         1.86 o
   1  -2  15          3.01          2.75         1.33 o
   2  -2  15          0.42          1.24         1.06 o
  -4  -1  15          3.99          5.23         1.42 o
  -3  -1  15          0.07          0.62         0.89 o
  -2  -1  15          0.00          0.27         0.97 o
  -1  -1  15          2.92          2.57         1.06 o
   0  -1  15          1.73          3.63         1.33 o
   1  -1  15          8.45         12.05         2.21 o
   2  -1  15         14.90         19.04         2.75 o
  -4   0  15          1.47          1.06         0.89 o
  -3   0  15          0.56          0.62         0.89 o
  -2   0  15          0.49          0.35         0.89 o
  -1   0  15          1.30          0.44         0.97 o
   0   0  15         24.27         27.10         3.10 o
   1   0  15          2.91          3.37         1.24 o
   2   0  15          2.62          2.48         1.15 o
   3   0  15          0.25          0.71         0.80 o
  -4   1  15         12.20         10.63         2.21 o
  -3   1  15          0.52          2.13         1.24 o
  -2   1  15          4.09          4.78         1.42 o
  -1   1  15         22.13         20.37         2.75 o
   0   1  15          3.76          5.58         1.59 o
   1   1  15          3.83          5.05         1.42 o
   2   1  15          0.63          1.95         0.97 o
  -3   2  15          1.00          0.18         0.89 o
  -2   2  15          4.70          4.69         1.51 o
  -1   2  15          1.95          2.30         1.24 o
   0   2  15          5.87          5.58         1.68 o
   1   2  15          0.20          1.33         1.06 o
   2   2  15         15.08         16.21         2.39 o
  -3   3  15          0.07          1.68         1.15 o
  -2   3  15          7.52          7.44         1.86 o
  -1   3  15          0.47         -0.44         0.89 o
   0   3  15         10.26         10.81         2.04 o
   1   3  15          6.29          6.47         1.59 o
  -1   4  15          1.37          3.10         1.33 o
   0   4  15          0.31         -0.62         0.89 o
  -1  -4  16          1.32          2.92         1.33 o
  -1  -3  16         24.62         28.88         2.83 o
                                                
